# Supplementary material for: Plant circadian rhythms regulate the effectiveness of a glyphosate-based herbicide
Source: Nat Commun. 2019 Aug 16;10:3704. doi: 10.1038/s41467-019-11709-5 (PMC6697731; doi:10.1038/s41467-019-11709-5)
Supplement: Supplementary file 3 — Supplementary Data 1 [file 41467_2019_11709_MOESM3_ESM.xlsx]

## Sheet: Summary
Belbin et al. Supplementary Dataset 1
Spreadsheet Tab	Contents
Glyphosate induced	List of gene loci and names common to circadian and diel transcriptomes that are also glyphosate-induced
Glyphosate repressed	List of gene loci and names common to circadian and diel transcriptomes that are also glyphosate-repressed
	Cells highlighted green indicate genes involved in auxin signalling.
GO terms	Gene Ontology (GO) accessions and descriptions that were searched to obtain an auxin-related transcript set. Table lists the total number of genes that were identified for each GO term, and the names of genes within each term that were also circadian and/or diel- and glyphosate-regulated. A hypergeometric analysis was performed to determine whether the number of genes in the overlap was greater t…

## Sheet: Glyphosate induced
Locus	Gene Name
AT5G50100	Unknown
AT4G17840	Unknown
AT5G43440	Unknown
AT2G28200	Unknown
AT4G11570	(ATPYRP2)
AT2G37970	(SOUL-1)
AT1G07180	ALTERNATIVE NAD(P)H DEHYDROGENASE 1 (NDA1)
AT5G49480	CA2+-BINDING PROTEIN 1 (CP1)
AT5G15850	CONSTANS-LIKE 1 (COL1)
AT1G79270	EVOLUTIONARILY CONSERVED C-TERMINAL REGION 8 (ECT8)
AT3G24170	GLUTATHIONE-DISULFIDE REDUCTASE (GR1)
AT1G78600	LIGHT-REGULATED ZINC FINGER PROTEIN 1 (LZF1)
AT5G11670	NADP-MALIC ENZYME 2 (NADP-ME2)
AT2G23420	NICOTINATE PHOSPHORIBOSYLTRANSFERASE 2 (NAPRT2)
AT1G06570	PHYTOENE DESATURATION 1 (PDS1)
AT1G55920	SERINE ACETYLTRANSFERASE 2;1 (SERAT2;1)
AT2G18700	TREHALOSE PHOSPHATASE/SYNTHASE 11 (TPS11)
AT3G22420	WITH NO LYSINE (K) KINASE 2 (WNK2)

## Sheet: Glyphosate repressed
Locus	Gene Name
AT4G26130	Unknown
AT5G16030	Unknown
AT1G22850	Unknown
AT3G01660	Unknown
AT1G07050	Unknown
AT5G02830	Unknown
AT2G35260	Unknown
AT1G13930	Unknown
AT1G73470	Unknown
AT4G14270	Unknown
AT5G56850	Unknown
AT4G12980	Unknown
AT1G70820	Unknown
AT4G16140	Unknown
AT4G30650	Unknown
AT3G46630	Unknown
AT4G26370	Unknown
AT5G23660	(SWEET12)
AT5G64940	ABC2 HOMOLOG 13 (ATH13)
AT1G16880	ACT DOMAIN REPEATS 11 (ACR11)
AT4G22570	ADENINE PHOSPHORIBOSYL TRANSFERASE 3 (APT3)
AT1G23740	ALKENAL/ONE OXIDOREDUCTASE (AOR)
AT3G29320	ALPHA-GLUCAN PHOSPHORYLASE 1 (PHS1)
AT3G46970	ALPHA-GLUCAN PHOSPHORYLASE 2 (PHS2)
AT2G32480	ARABIDOPSIS SERIN PROTEASE (ARASP)
AT1G26560	BETA GLUCOSIDASE 40 (BGLU40)
AT4G15560	CLOROPLASTOS ALTERADOS 1 (CLA1)
AT2G07050	CYCLOARTENOL SYNTHASE 1 (CAS1)
AT4G19120	EARLY-RESPONSIVE TO DEHYDRATION 3 (ERD3)
AT2G30390	FERROCHELATASE 2 (FC2)
AT2G21330	FRUCTOSE-BISPHOSPHATE ALDOLASE 1 (FBA1)
AT1G74670	GA-STIMULATED ARABIDOPSIS 6 (GASA6)
AT3G59400	GENOMES UNCOUPLED 4 (GUN4)
AT5G20630	GERMIN 3 (GER3)
AT2G18300	HOMOLOG OF BEE2 INTERACTING WITH IBH 1 (HBI1)
AT4G26670	HYPOTHETICAL PROTEIN 20 (HP20)
AT3G08940	LIGHT HARVESTING COMPLEX PHOTOSYSTEM II (LHCB4.2)
AT2G34430	LIGHT-HARVESTING CHLOROPHYLL-PROTEIN COMPLEX II SUBUNIT B1 (LHB1B1)
AT1G13270	METHIONINE AMINOPEPTIDASE 1B (MAP1C)
AT3G26570	PHOSPHATE TRANSPORTER 2;1 (PHT2;1)
AT3G01440	PHOTOSYNTHETIC NDH SUBCOMPLEX L 3 (PnsL3)
AT1G03130	PHOTOSYSTEM I SUBUNIT D-2 (PSAD-2)
AT1G52230	PHOTOSYSTEM I SUBUNIT H2 (PSAH2)
AT3G27690	PHOTOSYSTEM II LIGHT HARVESTING COMPLEX GENE 2.3 (LHCB2.3)
AT2G43010	PHYTOCHROME INTERACTING FACTOR 4 (PIF4)
AT1G70940	PIN-FORMED 3 (PIN3)
AT5G06970	PROTON ATPASE TRANSLOCATION CONTROL 1 (PATROL1)
AT2G05620	PROTON GRADIENT REGULATION 5 (PGR5)
AT4G04340	REDUCED HYPEROSMOLALITY, INDUCED CA2+ INCREASE 1 (OSCA1) (OSCA1)
AT3G55800	SEDOHEPTULOSE-BISPHOSPHATASE (SBPASE)
AT5G18060	SMALL AUXIN UP RNA 23 (SAUR23)
AT1G29440	SMALL AUXIN UP RNA 63 (SAUR63)
AT1G29430	SMALL AUXIN UPREGULATED RNA 62 (SAUR62)
AT5G51970	SORBITOL DEHYDROGENASE (ATSDH)
AT2G29630	THIAMINC (THIC)
AT1G10200	WLIM1 (WLIM1)
AT3G02830	ZINC FINGER PROTEIN 1 (ZFN1)

## Sheet: GO terms
GO Accession	GO Term	Number of genes identified for GO term	Genes identified from glyphosate, circadian and light-dark analysis that overlap with auxin list	Is the overlap of genes statistically significant?	P value from hypergeometric analysis
GO:0038198	auxin receptor activity	1
GO:0010601	positive regulation of auxin biosynthetic process	5
GO:0010600	regulation of auxin biosynthetic process	6	PIF4	Y	0.02
GO:0010541	acropetal auxin transport	3
GO:0010540	basipetal auxin transport	19
GO:1901703	protein localization involved in auxin polar transport	7
GO:0080161	auxin transmembrane transporter activity	1
GO:0080162	intracellular auxin transport	1
GO:0071365	cellular response to auxin stimulus	21
GO:0009851	auxin biosynthetic process	33
GO:0009850	auxin metabolic process	12
GO:0009852	auxin catabolic process	2
GO:0010929	positive regulation of auxin mediated signaling pathway	4
GO:0009734	auxin-activated signaling pathway	186	SAUR23, PIN3	N	0.1
GO:0009733	response to auxin	297	SAUR23, SAUR63, SAUR62	N	0.06
GO:0009672	auxin:proton symporter activity	14	PIN3	Y	0.04
GO:0009926	auxin polar transport	56	SAUR63, SAUR62, PIN3	Y	0.0008
GO:0060919	auxin unflux	3
GO:0060918	auxin transport	10
GO:0060774	auxin mediated signaling pathway involved in phyllotactic patterning	3
GO:2000012	regulation of auxin polar transport	23
GO:0090355	positive regulation of auxin metabolic process	1
GO:0010011	auxin binding	6
GO:0010249	auxin conjugate metabolic process	1
GO:0010252	auxin homeostasis	34	PIN3	N	0.1
GO:0010315	auxin efflux	13	PIN3	Y	0.04
GO:0010329	auxin efflux transmembrane transporter activity	18	PIN3	N	0.06
GO:0010328	auxin influx transmembrane transporter activity	6
GO:0010928	regulation of auxin mediated signaling pathway	10	PIF4	Y	0.03
GO:0010930	negative regulation of auxin mediated signaling pathway	2
GO:0080024	indolebutyric acid metabolic process	5
GO:0010013	N-1-naphthylphthalamic acid binding	2
GO:0010178	IAA-amino acid conjugate hydrolase activity	4
