# Supplementary material for: Plant circadian rhythms regulate the effectiveness of a glyphosate-based herbicide
Source: Nat Commun. 2019 Aug 16;10:3704. doi: 10.1038/s41467-019-11709-5 (PMC6697731; doi:10.1038/s41467-019-11709-5)
Supplement: Supplementary file 4 — Supplementary Data 2 [file 41467_2019_11709_MOESM4_ESM.xlsx]

## Sheet: Sheet1
Belbin et al. Supplementary Dataset 2
This file contains details of statistical analysis for all relevant figures

## Sheet: Figure 1
n									Statistics													Number of independent repeats
												t	U	DF				F	P	Test
															Interaction	Residual	Between
A		Control	Treated							A					4	184		5.635	<0.001	Two-way ANOVA			A	4
	0	20	20								0	5.977		38					6.11e-07	Two-tailed t-test
	2	20	18								2	7.73		36					1.08e-08	Two-tailed t-test
	4	20	18								4	3.521		36					0.00119	Two-tailed t-test
	6	20	19								6	2.383		37					0.0224	Two-tailed t-test
	8	19	20								8	429	141						0.173	Mann-Whitney Rank Sum Test
B		Control	Treated							B					4	240		17.551	<0.001	Two-way ANOVA			B	3
	0	25	25								0	10.477		48					5.385e-14	Two-tailed t-test
	2	25	25								2	7.269		48					2.85e-09	Two-tailed t-test
	4	25	25								4	17.735		48					1.033e-22	Two-tailed t-test
	6	25	25								6	12.603		48					7.747e-17	Two-tailed t-test
	8	25	25								8	18.062		48					4.805e-23	Two-tailed t-test
C		Control	Treated							C					4	188		2.574	0.039	Two-way ANOVA			C	2
	0	20	19								0	2.463		37					0.0185	Two-tailed t-test
	2	20	19								2	266	76						0.001	Mann-Whitney Rank Sum Test
	4	20	20								4	1.796		38					0.0804	Two-tailed t-test
	6	20	20								6	402	192						0.839	Mann-Whitney Rank Sum Test
	8	20	20								8	1.028		38					0.31	Two-tailed t-test
D		Glyphosate concentration								D						146	7	12.702	<0.001	One-way ANOVA			D	2
		0	100	125	150	200	300				Dusk 100 vs. Dusk 300								<0.001	Tukey test
	0	19	18								Dusk 100 vs. Dawn T								<0.001
	8	18	20	20	20	20	19				Dusk 100 vs. Dusk 200								0.005
											Dusk 100 vs. Dusk 150								0.036
											Dusk 100 vs. Dusk 125								0.274
											Dusk 100 vs. Dusk C								0.922
											Dusk 100 vs. Dawn C								0.996
											Dawn C vs. Dusk 300								<0.001
											Dawn C vs. Dawn T								<0.001
											Dawn C vs. Dusk 200								0.067
											Dawn C vs. Dusk 150								0.257
											Dawn C vs. Dusk 125								0.767
											Dawn C vs. Dusk C								1
											Dusk C vs. Dusk 300								<0.001
											Dusk C vs. Dawn T								<0.001
											Dusk C vs. Dusk 200								0.251
											Dusk C vs. Dusk 150								0.602
											Dusk C vs. Dusk 125								0.968
											Dusk 125 vs. Dusk 300								<0.001
											Dusk 125 vs. Dawn T								0.014
											Dusk 125 vs. Dusk 200								0.869
											Dusk 125 vs. Dusk 150								0.993
											Dusk 150 vs. Dusk 300								<0.001
											Dusk 150 vs. Dawn T								0.141
											Dusk 150 vs. Dusk 200								0.999
											Dusk 200 vs. Dusk 300								0.004
											Dusk 200 vs. Dawn T								0.422
											Dawn T vs. Dusk 300								0.738
E	0	22																					E	2
	8	21

## Sheet: Figure 2
n									Statistics												Number of independent repeats
												t	U	DF			F	P	Test
														Interaction	Residual	Between
A		Control	Treated							A				17	683		5.565	<0.001	Two-way ANOVA			A	3
	46	20	20
	48	20	20
	50	20	20
	52	20	20
	54	20	20
	56	20	20
	58	20	20
	62	20	20
	66	20	20
	70	20	20
	72	20	20
	74	20	20
	76	20	20
	78	19	20
	80	20	20
	82	20	20
	86	20	20
	90	20	20
B		Control	Treated							B				17	677		3.04	<0.001	Two-way ANOVA			B	2
	46	20	20
	48	20	19
	50	20	20
	52	20	20
	54	18	20
	56	20	19
	58	20	20
	62	19	20
	66	20	20
	70	20	20
	72	20	20
	74	19	20
	76	20	20
	78	20	20
	80	19	20
	82	20	20
	86	20	20
	90	20	20
C		Glyphosate concentration								C					151	7	19.994	<0.001	One-way ANOVA			C	2
		0	100	125	150	200	300				Dawn C vs. Dusk 300							<0.001	Tukey Test
	0	20	20								Dawn C vs. Dawn T							<0.001
	8	20	20	20	20	19	20				Dawn C vs. Dusk 150							<0.001
											Dawn C vs. Dusk 200							<0.001
											Dawn C vs. Dusk 125							<0.001
											Dawn C vs. Dusk 100							0.369
											Dawn C vs. Dusk C							1
											Dusk C vs. Dusk 300							<0.001
											Dusk C vs. Dawn T							<0.001
											Dusk C vs. Dusk 150							<0.001
											Dusk C vs. Dusk 200							<0.001
											Dusk C vs. Dusk 125							<0.001
											Dusk C vs. Dusk 100							0.453
											Dusk 100 vs. Dusk 300							<0.001
											Dusk 100 vs. Dawn T							<0.001
											Dusk 100 vs. Dusk 150							<0.001
											Dusk 100 vs. Dusk 200							0.033
											Dusk 100 vs. Dusk 125							0.063
											Dusk 125 vs. Dusk 300							0.173
											Dusk 125 vs. Dawn T							0.227
											Dusk 125 vs. Dusk 150							0.761
											Dusk 125 vs. Dusk 200							1
											Dusk 200 vs. Dusk 300							0.314
											Dusk 200 vs. Dawn T							0.388
											Dusk 200 vs. Dusk 150							0.897
											Dusk 150 vs. Dusk 300							0.978
											Dusk 150 vs. Dawn T							0.99
											Dawn T vs. Dusk 300							1
D		Glyphosate concentration								D					152	7	21.675	<0.001	One-way ANOVA			D	2
		0	100	125	150	200	300				Dusk C vs. Dawn T							<0.001	Tukey Test
	0	20	20								Dusk C vs. Dusk 100							<0.001
	8	20	20	20	20	20	20				Dusk C vs. Dusk 300							<0.001
											Dusk C vs. Dusk 200							<0.001
											Dusk C vs. Dusk 125							<0.001
											Dusk C vs. Dusk 150							<0.001
											Dusk C vs. Dawn C							0.141
											Dawn C vs. Dawn T							<0.001
											Dawn C vs. Dusk 100							<0.001
											Dawn C vs. Dusk 300							<0.001
											Dawn C vs. Dusk 200							<0.001
											Dawn C vs. Dusk 125							<0.001
											Dawn C vs. Dusk 150							<0.001
											Dusk 150 vs. Dawn T							0.841
											Dusk 150 vs. Dusk 100							0.979
											Dusk 150 vs. Dusk 300							0.999
											Dusk 150 vs. Dusk 200							0.999
											Dusk 150 vs. Dusk 125							1
											Dusk 125 vs. Dawn T							0.847
											Dusk 125 vs. Dusk 100							0.981
											Dusk 125 vs. Dusk 300							0.999
											Dusk 125 vs. Dusk 200							0.999
											Dusk 200 vs. Dawn T							0.987
											Dusk 200 vs. Dusk 100							1
											Dusk 200 vs. Dusk 300							1
											Dusk 300 vs. Dawn T							0.987
											Dusk 300 vs. Dusk 100							1
											Dusk 100 vs. Dawn T							1
E		Glyphosate concentration								E					152	7	58.724	<0.001	One-way ANOVA			E	2
		0	100	125	150	200	300				Dusk C vs. Dawn T							<0.001	Tukey test
	0	20	20								Dusk C vs. Dusk 200							<0.001
	8	20	20	20	20	20	20				Dusk C vs. Dusk 300							<0.001
											Dusk C vs. Dusk 100							<0.001
											Dusk C vs. Dusk 125							<0.001
											Dusk C vs. Dusk 150							<0.001
											Dusk C vs. Dawn C							0.803
											Dawn C vs. Dawn T							<0.001
											Dawn C vs. Dusk 200							<0.001
											Dawn C vs. Dusk 300							<0.001
											Dawn C vs. Dusk 100							<0.001
											Dawn C vs. Dusk 125							<0.001
											Dawn C vs. Dusk 150							<0.001
											Dusk 150 vs. Dawn T							0.9
											Dusk 150 vs. Dusk 200							0.978
											Dusk 150 vs. Dusk 300							0.999
											Dusk 150 vs. Dusk 100							1
											Dusk 150 vs. Dusk 125							1
											Dusk 125 vs. Dawn T							0.957
											Dusk 125 vs. Dusk 200							0.994
											Dusk 125 vs. Dusk 300							1
											Dusk 125 vs. Dusk 100							1
											Dusk 100 vs. Dawn T							0.981
											Dusk 100 vs. Dusk 200							0.998
											Dusk 100 vs. Dusk 300							1
											Dusk 300 vs. Dawn T							0.996
											Dusk 300 vs. Dusk 200							1
											Dusk 200 vs. Dawn T							1

## Sheet: Figure 3
n									Statistics												Number of independent repeats
												t	U	DF			F	P	Test
															Interaction	Residual
A		Control	Treated							A					1	5	33.804	0.002	Two-way ANOVA			A	2
	0	2	2								0	-0.172645		2				0.878821	Two-tailed t-test
	8	2	3								8	-7.834		3				0.00433	Two-tailed t-test
B		Control	Treated							B					1	6	49.219	<0.001	Two-way ANOVA			B	2
	0	3	2								0	6.473		3				0.00748	Two-tailed t-test
	8	2	3								8	-4.413		3				0.0216	Two-tailed t-test
C		Control	Treated							C					1	4	27.43	0.006	Two-way ANOVA			C	2
	0	2	2								0	4.25695		2				0.05	Two-tailed t-test
	8	2	2								8	-3.21726		2				0.0845403	Two-tailed t-test
D	H2O						20			D	Water-Gly	5.531		38				2.51e-06	Two-tailed t-test			D	2
	100 g/ha glyphosate						20				DMSO-Kyn	2.822		38				0.00756	Two-tailed t-test
	1% DMSO						20				DMSO+ETOH-KYN+NAA	0.552461		30				0.745	Two-tailed t-test
	500 µM kyn						20				H2O+ETOH-GLY+NAA	-1.42		38				0.164	Two-tailed t-test
	1% DMSO + 0.7% EtOH						20				H2O+DMSO-GLY+KYN	2.4483		34				0.0196672	Two-tailed t-test
	500 µM kyn + 50 µM NAA						20
	H2O + 0.7% EtOH						20
	100 g/ha glyphosate + 50 µM NAA						20
	H2O + 1% DMSO						20
	100 g/ha glyphosate + 500 µM Kyn						20
E		Control	Treated							E					2	114	8.519	<0.001	Two-way ANOVA			E	4
	0	20	20								0	7.96507		38				1.26633e-09	Two-tailed t-test
	4	20	20								4	3.58398		38				0.000949139	Two-tailed t-test
	8	20	20								8	2.3864		38				0.0220988	Two-tailed t-test
F		Control	Treated							F					2	114	0.00359	0.99	Two-way ANOVA			F	3
	0	20	20								0	9.42662		38				1.71637e-11	Two-tailed t-test
	4	20	20								4	6.64978		38				7.35069e-08	Two-tailed t-test
	8	20	20								8	6.91534		38				3.20214e-08	Two-tailed t-test
G		Control	Treated							G					1	76	5.661	0.02	Two-way ANOVA			G	1
	0	20	20								0	2.957		38				0.00531	Two-tailed t-test
	8	20	20								8	-0.104		38	s			0.917	Two-tailed t-test
H		Control	Treated							H					4	190	0.694	0.797	Two-way ANOVA			H	2
	0	20	20								0	0.88		38				0.385	Two-tailed t-test
	2	20	20								2	2.323		38				0.0256	Two-tailed t-test
	4	20	20								4	0.00558		38				0.996	Two-tailed t-test
	6	20	20								6	0.826		38				0.414	Two-tailed t-test
	8	20	20								8	1.583		38				0.122	Two-tailed t-test

## Sheet: Figure 4
n					Statistics												Number of independent repeats
								t	U	DF			F	P	Test
											Interaction	Residual
A		DAD1																A	3
		Control	Treated								1	8	7.476	0.026	Two-way ANOVA
	0	3	3				DAD1 0	3.509		4				0.0247	Two-tailed t-test
	8	3	3				DAD1 8	1.169		4				0.307	Two-tailed t-test
B		DAD1																B	2
		Control	Treated								1	8	18.016	0.003	Two-way ANOVA
	0	3	3				DAD1 0	5.298		4				0.0061	Two-tailed t-test
	8	3	3				DAD1 8	-1.982		4				0.119	Two-tailed t-test
C		DAD1																C	2
		Control	Treated								1	7	1.673	0.237	Two-way ANOVA
	0	2	3				DAD1 0	4.37593		3				0.0220848	Two-tailed t-test
	8	3	3				DAD1 8	3.6113		4				0.0225306	Two-tailed t-test
D		DAD1																D	2
		Control	Treated								1	8	16.981	0.003	Two-way ANOVA
	0	3	3				DAD1 0	14.4654		4				0.000132776	Two-tailed t-test
	8	3	3				DAD1 8	10.4137		4				0.000480287	Two-tailed t-test
E		DAD1																E	2
		Control	Treated								1	8	1.657	0.234	Two-way ANOVA
	0	3	3				DAD1 0	3.91247		4				0.0173577	Two-tailed t-test
	8	3	3				DAD1 8	6.01047		4				0.0038578	Two-tailed t-test
F		DAD1																F	2
		Control	Treated								1	7	0.0947	0.767	Two-way ANOVA
	0	3	3				DAD1 0	4.20204		4				0.0136733	Two-tailed t-test
	8	2	3				DAD1 8	7.07134		3				0.005815	Two-tailed t-test
G		Control	Treated			G					1	20	3.937	0.061	Two-way ANOVA			G	2
	0	6	6				0	3.22879		10				0.00903946	Two-tailed t-test
	8	6	6				8	1.88015		10				0.0895015	Two-tailed t-test
H		Control	Treated			H					2	237	0.804	0.449	Two-way ANOVA			H	3
	0	41	39				0	7.608		78				5.374e-11	Two-tailed t-test
	4	41	42				4	7.002		81				6.69e-10	Two-tailed t-test
	8	41	39				8	1172	392					<0.001	Mann-Whitney Rank Sum Test
I		Control	Treated			I					2	252	0.139	0.87	Two-way ANOVA			I	4
	0	42	40				0	3.556		80				0.000635	Two-tailed t-test
	4	44	45				4	2.968		87				0.00387	Two-tailed t-test
	8	43	45				8	2.953		86				0.00405	Two-tailed t-test
J		Control	Treated			J					2	387	3.084	0.047	Two-way ANOVA			J	4
	0	23	26				0	2.443		47				0.0184	Two-tailed t-test
	4	23	20				4	-0.931		41				0.357	Two-tailed t-test
	8	25	26				8	2.108		49				0.0401	Two-tailed t-test

## Sheet: Figure S1
n				Number of independent repeats
	Control	Treated
	5	5			1

## Sheet: Figure S3
n							Statistics													Number of independent repeats
										t	U	DF				F	P	Test
													Interaction	Residual	Between
A		Control	Treated					A					4	190		7.967	<0.001	Two-way ANOVA			A	1
	0	20	20						0	4.956		38					1.53e-05	Two-tailed t-test
	3	20	20						3	3.761		38					0.00057	Two-tailed t-test
	6	20	20						6	3.433		38					0.00145	Two-tailed t-test
	9	20	20						9	1.693		38					0.0987	Two-tailed t-test
	12	20	20						12	-2.247		38					0.0305	Two-tailed t-test
B		Control	Treated					B					4	190		2.74	0.03	Two-way ANOVA			B	1
	0	20	20						0	8.145		38					7.35e-10	Two-tailed t-test
	4	20	20						4	10.489		38					8.908e-13	Two-tailed t-test
	8	20	20						8	6.883		38					3.54e-08	Two-tailed t-test
	12	20	20						12	9.517		38					1.329e-11	Two-tailed t-test
	16	20	20						16	5.189		38					7.35e-06	Two-tailed t-test
C		Control	Treated					C					6	266		5.392	<0.001	Two-way ANOVA			C	1
	0	20	20						0	6.012		38					5.49e-07	Two-tailed t-test
	4	20	20						4	2.875		38					0.00658	Two-tailed t-test
	8	20	20						8	0.895		38					0.376	Two-tailed t-test
	10	20	20						10	3.388		38					0.00165	Two-tailed t-test
	14	20	20						14	-0.794		38					0.432	Two-tailed t-test
	18	20	20						18	-0.773		38					0.444	Two-tailed t-test
	22	20	20						22	4.046		38					0.000246	Two-tailed t-test
D		Water	Adjuvant	Glyphosate				B	0					56	2	11.495	<0.001	One-way ANOVA			B	2
	0	20	19	20					W-A								0.377	Tukey Test
	4	20	20	20					A-G								<0.001	Tukey Test
	8	20	20	20					W-G								0.004	Tukey Test
									4					57	2	0.845	0.435	One-way ANOVA
									8					57	2	0.319	0.728	One-way ANOVA

## Sheet: Figure S4
n						Statistics									Number of independent repeats
										t	U	P	Test
B	Day		Night				C	Day	1 C-T	22609.5	11215.5	0.963	Mann-Whitney Rank Sum Test			C	1
	Control	Treated	Control	Treated					2 C-T	25997.5	12482.5	0.653	Mann-Whitney Rank Sum Test
Cycle 1	150	150	320	320					3 C-T	25781	12699	0.875	Mann-Whitney Rank Sum Test
Cycle 2	160	160	320	320					4 C-T	25531.5	12651.5	0.819	Mann-Whitney Rank Sum Test
Cycle 3	160	160	320	320				Night	1 C-T	108408	45351.5	0.002	Mann-Whitney Rank Sum Test
Cycle 4	160	160	320	320					2 C-T	101048	49687.5	0.371	Mann-Whitney Rank Sum Test
									3 C-T	101404	50044.5	0.471	Mann-Whitney Rank Sum Test
									4 C-T	102142	50782.5	0.803	Mann-Whitney Rank Sum Test
D	Day		Night				D	Day	2 C-T	24407	11527	0.101	Mann-Whitney Rank Sum Test			D	1
	Control	Treated	Control	Treated					3 C-T	24045.5	11165.5	0.021	Mann-Whitney Rank Sum Test
Cycle 1			310	310					4 C-T	25777	12703	0.879	Mann-Whitney Rank Sum Test
Cycle 2	160	160	320	320					5 C-T	24940	12060	0.252	Mann-Whitney Rank Sum Test
Cycle 3	160	160	320	320				Night	1 C-T	92860	44655	0.085	Mann-Whitney Rank Sum Test
Cycle 4	160	160	320	320					2 C-T	100008	48648	0.157	Mann-Whitney Rank Sum Test
Cycle 5	160	160							3 C-T	99483.5	48123.5	0.076	Mann-Whitney Rank Sum Test
									4 C-T	104334	49426	0.296	Mann-Whitney Rank Sum Test

## Sheet: Figure S6
n					Number of independent repeats
A	8					A	2
B	8					B	2
C		Control	Treated			C	3
	46	20	20
	48	20	20
	50	19	20
	52	20	20
	54	20	20
	56	20	20
	58	20	20
	62	20	20
	66	20	20
	70	20	20
	72	20	20
	74	20	20
	76	20	20
	78	20	20
	80	20	20
	82	20	20
	86	20	20
	90	19	20
D		Control	Treated			D	2
	46	20	20
	48	20	20
	50	20	20
	52	20	20
	54	19	20
	56	20	20
	58	20	19
	62	20	20
	66	20	20
	70	20	20
	72	20	20
	74	20	20
	76	20	20
	78	20	20
	80	20	20
	82	20	20
	86	20	20
	90	20	20

## Sheet: Figure S7
n					a													Number of independent repeats
								t	U	DF				F	P	Test
											Interaction	Residual	Between
A	Water	20				A						114	5	10.046	<0.001	One-way ANOVA			A	2
	1% DMSO	20					Water vs. 500								<0.001	Tukey test
	150 µM Kyn	20					Water vs. 300								0.002	Tukey test
	200 µM Kyn	20					Water vs. 150								0.681	Tukey test
	300 µM Kyn	20					Water vs. 200								0.986	Tukey test
	500 µM Kyn	20					Water vs. DMSO								1	Tukey test
							DMSO vs. 500								<0.001	Tukey test
							DMSO vs. 300								0.004	Tukey test
							DMSO vs. 150								0.85	Tukey test
							DMSO vs. 200								0.999	Tukey test
							200 vs. 500								<0.001	Tukey test
							200 vs. 300								0.014	Tukey test
							200 vs. 150								0.964	Tukey test
							150 vs. 500								0.002	Tukey test
							150 vs. 300								0.124	Tukey test
							300 vs. 500								0.678	Tukey test
B		1% DMSO	500 µM Kyn			B					4	190		1.311	0.267	Two-way ANOVA			B	2
	0	20	20				0	2.94		38					0.00556	Two-tailed t-test
	2	20	20				2	397	187						0.735	Mann-Whitney Rank Sum Test
	4	20	20				4	1.73		38					0.0918	Two-tailed t-test
	6	20	20				6	2.401		38					0.0213	Two-tailed t-test
	8	20	20				8	1.253		38					0.218	Two-tailed t-test
C	DMSO	19				C						151	7	20.896	<0.001	One-way ANOVA			C	2
	DMSO + EtOH	20					Kyn + 100 vs. Kyn+ 5								<0.001	Tukey test
	Kyn	20					Kyn + 100 vs. Kyn								<0.001	Tukey test
	Kyn + 1uM NAA	20					Kyn + 100 vs. kyn + 1								<0.001	Tukey test
	Kyn + 5uM NAA	20					Kyn + 100 vs. kyn + 10								<0.001	Tukey test
	Kyn + 10uM NAA	20					Kyn + 100 vs. DMSO+EtOH								<0.001	Tukey test
	Kyn + 50uM NAA	20					Kyn + 100 vs. DMSO								<0.001	Tukey test
	Kyn+100uM NAA	20					Kyn + 100 vs. kyn + 50								<0.001	Tukey test
							kyn + 50 vs. Kyn+ 5								<0.001	Tukey test
							kyn + 50 vs. Kyn								<0.001	Tukey test
							kyn + 50 vs. kyn + 1								0.012	Tukey test
							kyn + 50 vs. kyn + 10								0.519	Tukey test
							kyn + 50 vs. DMSO+EtOH								0.76	Tukey test
							kyn + 50 vs. DMSO								0.998	Tukey test
							DMSO vs. Kyn+ 5								<0.001	Tukey test
							DMSO vs. Kyn								0.002	Tukey test
							DMSO vs. kyn + 1								0.096	Tukey test
							DMSO vs. kyn + 10								0.906	Tukey test
							DMSO vs. DMSO+EtOH								0.984	Tukey test
							DMSO+EtOH vs. Kyn+ 5								0.005	Tukey test
							DMSO+EtOH vs. Kyn								0.038	Tukey test
							DMSO+EtOH vs. kyn + 1								0.552	Tukey test
							DMSO+EtOH vs. kyn + 10								1	Tukey test
							kyn + 10 vs. Kyn+ 5								0.017	Tukey test
							kyn + 10 vs. Kyn								0.104	Tukey test
							kyn + 10 vs. kyn + 1								0.788	Tukey test
							kyn + 1 vs. Kyn+ 5								0.59	Tukey test
							kyn + 1 vs. Kyn								0.924	Tukey test
							Kyn vs. Kyn+ 5								0.999	Tukey test

[truncated: 2 more sheets: Figure S8, Figure S9]
