# Supplementary material for: Plant circadian rhythms regulate the effectiveness of a glyphosate-based herbicide
Source: Nat Commun. 2019 Aug 16;10:3704. doi: 10.1038/s41467-019-11709-5 (PMC6697731; doi:10.1038/s41467-019-11709-5)
Supplement: Supplementary file 6 — Source Data [file 41467_2019_11709_MOESM6_ESM.xlsx]

## Sheet: Figure 1
A	0	0	2	2	4	4	6	6	8	8
	C	T	C	T	C	T	C	T	C	T
	2.072	1.685	2.601	1.609	3.259	1.481	2.348	1.909	2.447	2.434
	2.122	1.963	2.505	2.014	2.424	2.355	2.155	2.266	2.674	2.107
	2.488	1.374	2.645	1.842	2.444	2.167	2.634	2.633	2.574	2.551
	2.987	1.722	2.181	1.75	2.599	2.088	2.561	2.172	2.103	2.161
	2.656	1.648	2.464	1.786	2.343	2.219	2.122	2.428	2.628	1.734
	2.558	2.314	1.885	1.941	2.58	2.034	2.979	2.262	2.292	2.387
	2.515	1.834	2.11	1.691	2.671	2.703	2.195	1.862	2.728	2.636
	2.127	1.481	2.696	1.911	2.52	2.263	3.014	2.222	2.2	2.206
	2.915	1.833	2.959	2.123	2.366	2.759	2.032	2.081	2.522	2.118
	1.951	1.321	2.454	2.164	1.912	2.268	1.98	2.452	2.654	2.488
	1.877	1.546	2.11	1.853	2.678	2.021	2.047	2.127	2.725	2.165
	1.96	2.312	2.264	1.693	2.741	2.244	2.907	1.844	2.694	1.899
	2.665	1.649	2.925	2.097	2.537	2.653	2.436	2.698	1.837	2.391
	1.899	1.727	2.744	2.041	2.389	1.727	2.776	2.338	1.536	2.218
	2.745	1.494	2.414	1.712	2.106	2.046	2.569	1.9	2.16	2.452
	2.041	1.831	2.045	1.866	2.877	1.98	2.484	2.275	2.771	2.391
	2.734	1.625	2.411	1.876	2.26	2.026	2.535	1.991	2.245	2.407
	2.474	1.841	2.476	1.853	2.607	2.053	2.526	2.442	1.981	2.46
	2.072	2.185	2.369		2.414		2.234	2.447	2.725	2.302
	2.37	1.796	2.51		2.549		2.414			2.607
B	0	0	2	2	4	4	6	6	8	8
	C	T	C	T	C	T	C	T	C	T
	6.542	6.369	6.612	6.57	8.071	3.822	7.649	4.282	6.985	4.065
	7.657	6.047	7.177	4.799	7.182	3.706	7.332	3.67	7.182	4.216
	8.357	5.662	7.398	6.626	6.751	3.902	6.712	5.76	7.383	3.543
	7.617	4.553	6.811	5.73	7.283	3.108	7.002	3.475	6.97	3.634
	7.507	3.791	7.034	5.927	6.51	4.059	8.98	4.304	6.313	3.053
	7.663	5.096	7.558	6.011	6.921	2.255	6.07	5.141	6.515	3.356
	7.791	4.518	6.498	5.64	7.226	3.564	6.551	4.807	7.451	1.904
	6.632	3.979	7.644	5.289	7.653	3.705	7.012	4.058	5.77	3.828
	7.208	5.526	6.009	4.936	7.595	3.935	6.634	4.902	6.06	4.048
	7.515	5.865	6.815	5.645	7.994	3.63	6.746	5.538	7.036	4.346
	7.458	5.6	6.543	5.541	8.037	4.134	6.625	4.521	6.061	3.712
	7.613	5.527	7.397	5.048	6.707	3.894	7.472	4.197	6.566	3.783
	7.532	5.337	6.02	6.566	6.109	4.767	6.277	6.018	7.099	3.086
	7.375	5.856	6.557	4.859	7.106	4.358	7.988	4.636	6.434	4.523
	6.697	6.428	6.887	6.444	8.114	5.234	7.974	5.377	8.779	3.618
	7.296	5.168	7.059	5.87	8.023	5.487	7.01	4.441	5.773	3.655
	7.102	5.415	5.542	5.586	6.535	4.311	6.995	4.381	5.975	4.117
	6.344	4.691	7.847	5.756	7.955	3.334	8.58	4.878	6.728	3.878
	6.788	5.614	6.704	5.618	8.219	4.717	7.877	5.404	7.153	3.712
	8.204	5.649	7.194	5.919	7.678	4.534	8.334	4.133	6.965	4.115
	8.267	6.418	7.111	5.078	7.435	4.998	8.371	4.731	7.718	3.7
	8.542	6.787	6.573	3.646	7.868	4.505	8.092	5.815	7.154	2.976
	8.521	6.123	7.497	4.427	7.775	3.872	7.697	4.488	6.413	4.295
	7.837	5.272	6.863	4.076	7.507	3.472	6.94	5.931	6.834	3.43
	7.746	6.044	5.93	5.116	7.042	5.084	8.144	4.195	7.125	3.744
C	0	0	2	2	4	4	6	6	8	8
	C	T	C	T	C	T	C	T	C	T
	1.693	1.727	2.058	1.373	1.827	1.688	1.607	2.676	2.039	1.464
	1.462	1.458	1.583	1.74	1.751	1.924	1.409	1.469	2.192	1.742
	2.304	1.84	1.962	2.499	1.878	1.857	1.749	1.499	1.73	1.821
	1.546	1.463	1.68	1.611	1.276	2.037	1.525	1.863	1.927	1.512
	1.862	1.273	2.087	1.437	1.729	1.501	1.659	1.869	2.53	1.255
	1.857	1.748	2.139	1.46	1.579	1.734	1.557	1.666	1.572	1.419
	1.959	1.887	2.031	1.715	1.569	1.848	1.828	1.411	1.499	1.638
	1.934	1.683	1.699	1.411	1.591	1.433	1.565	1.849	1.595	1.996
	1.538	1.588	2.183	1.321	1.798	1.693	1.546	2.079	1.824	2.042
	1.763	1.565	1.681	2.094	1.771	1.281	1.682	1.427	1.558	1.564
	1.713	1.308	1.897	1.472	2.184	1.529	1.458	2.164	1.993	1.996
	1.505	1.947	1.727	1.779	1.921	1.628	1.641	1.49	1.664	1.991
	1.755	1.485	2.087	1.385	1.496	1.459	2.062	1.647	1.414	1.816
	2.167	1.347	1.897	1.896	1.82	1.447	1.982	1.693	2.088	1.854
	1.711	1.735	1.493	1.204	1.464	1.388	1.755	1.39	1.918	1.705
	1.412	1.255	2.027	1.448	2.161	1.561	1.575	2.014	2.102	1.642
	1.638	1.198	1.397	1.335	1.434	1.479	2.292	2.047	1.674	1.736
	2.367	1.384	1.959	1.45	1.77	1.889	1.649	1.396	1.581	1.525
	1.586	1.42	1.854	1.484	2.039	1.521	1.668	2.158	1.482	1.87
	1.229		2.015		1.691	1.268	1.808	1.526	1.525	1.642
D	Dawn	Dawn	Dusk	Dusk	Dusk	Dusk	Dusk	Dusk
	0	100	0	100	125	150	200	300
	2.134	1.814	1.888	1.895	1.999	1.746	1.748	1.281
	1.683	1.761	1.855	1.791	2.935	1.533	1.916	1.456
	2.001	1.654	2.125	2.568	1.944	2.048	1.805	1.483
	1.888	1.569	2.017	2.778	1.953	2.104	1.965	1.422
	1.651	1.73	1.445	2.187	1.769	1.576	1.511	1.093
	1.534	1.678	1.704	2.07	1.914	2.099	1.854	1.174
	2.196	1.437	1.696	1.687	2	1.955	1.974	1.803
	2.068	1.624	1.617	1.87	2.303	1.617	1.715	1.655
	1.927	1.527	2.422	1.963	1.748	1.612	1.653	1.525
	2.245	1.05	1.817	1.464	1.624	1.744	1.698	1.411
	1.9	1.56	2.585	1.899	1.813	1.553	1.731	1.689
	1.824	1.647	1.631	2.304	1.781	1.581	1.862	1.506
	2.11	1.631	1.965	2.228	1.569	1.702	1.649	1.748
	2.368	1.491	1.864	1.947	1.872	1.761	1.745	1.19
	2.483	1.644	1.996	2.258	2.017	1.905	1.691	1.374
	1.977	1.778	2.432	2.473	1.378	1.853	1.776	1.561
	1.956	1.352	1.919	1.845	1.569	1.955	1.929	1.22
	1.939	1.672	2.138	1.618	1.581	1.764	1.755	1.53
	1.964			1.89	1.629	2.043	1.75	1.569
				2.275	1.938	1.916	1.446

## Sheet: Figure 2
A	46	46	48	48	50	50	52	52	54	54	56	56	58	58	62	62	66	66	70	70	72	72	74	74	76	76	78	78	80	80	82	82	86	86	90	90
	C	T	C	T	C	T	C	T	C	T	C	T	C	T	C	T	C	T	C	T	C	T	C	T	C	T	C	T	C	T	C	T	C	T	C	T
	2.414	1.43	1.739	1.346	1.888	1.277	2.321	1.321	1.882	1.521	1.867	1.246	1.446	1.992	2.249	1.589	2.69	1.783	2.524	1.556	2.24	1.436	2.452	1.504	1.881	1.652	2.159	2.054	2.854	1.437	2.207	1.617	2.92	1.647	2.881	1.907
	2.262	1.186	2.343	1.076	2.126	1.272	2.021	1.448	2.269	1.356	1.97	1.386	2.397	1.674	1.663	1.515	2.257	2.106	2.548	0.938	2.19	1.118	1.625	1.443	2.008	1.067	3.172	1.672	2.03	1.664	1.911	1.72	2.296	1.868	2.095	1.706
	2.186	1.123	2.238	1.075	2.222	1.423	2.142	1.431	1.932	1.431	2.385	1.516	1.93	1.573	2.18	1.807	2.949	1.758	2.535	1.06	2.128	1.226	2.094	1.765	2.076	1.544	2.448	1.598	2.274	1.648	2.291	1.593	2.645	1.887	2.289	1.673
	1.747	1.207	1.896	1.013	2.64	1.36	1.774	1.177	2.109	1.443	1.83	1.617	2.34	1.492	2.008	1.223	2.542	1.56	1.609	0.835	2.692	1.062	2.612	1.558	2.067	1.504	2.142	1.177	2.216	1.411	2.453	1.454	2.404	1.524	2.059	1.775
	1.782	1.211	2.211	0.767	2.362	1.165	2.249	1.825	2.345	1.238	2.325	1.331	1.446	1.482	2.513	1.61	2.315	1.423	1.829	0.83	2.814	1.544	2.748	1.416	1.669	1.128	3.021	1.857	2.61	1.402	1.916	1.687	1.256	1.756	2.169	1.572
	2.095	1.226	2.067	1.219	1.386	0.958	2.592	1.525	2.348	1.535	2.045	1.522	2.217	1.774	2.145	1.809	2.234	1.57	2.123	1.271	2.255	1.18	2.453	1.071	2.402	1.723	2.058	1.394	2.153	1.584	1.853	1.805	2.463	1.626	2.924	1.996
	2.039	1.092	2.131	1.138	2.031	1.017	1.954	1.237	1.672	1.675	2.129	1.525	2.003	1.475	2.157	1.434	1.831	1.602	2.014	1.437	2.479	1.091	2.564	1.303	2.287	1.475	2.07	1.455	2.373	1.433	2.415	1.293	2.145	1.75	2.589	1.739
	1.939	1.089	2.422	1.053	1.853	0.972	2.432	1.497	2.027	1.265	2.177	1.451	2.378	1.345	2.264	1.271	1.522	1.417	2.011	1.024	2.483	1.153	2.207	1.095	2.633	1.645	2.345	1.826	2.092	1.347	2.541	1.532	2.535	1.861	2.423	1.512
	1.958	1.135	2.304	0.805	2.016	1.211	1.97	1.252	2.257	1.271	1.957	1.289	1.758	1.693	1.945	1.571	1.802	1.354	2.549	1.238	2.23	1.478	2.48	1.443	2.233	1.756	1.861	1.705	1.859	1.298	2.848	1.816	3.014	1.452	2.034	1.284
	1.768	1.087	2.014	0.674	1.669	1.513	2.044	1.635	1.747	1.414	1.896	1.239	1.909	1.418	2.016	1.543	2.685	1.387	1.763	1.361	1.995	1.418	2.243	1.462	2.593	1.283	2.341	1.546	2.354	1.837	2.714	1.21	2.493	1.117	1.95	1.724
	1.917	1.059	2.111	0.805	2.002	1.036	1.587	1.387	1.809	1.722	2.07	1.344	2.063	1.49	2.262	1.401	2.642	0.916	2.614	1.281	2.686	1.1	1.861	1.476	2.275	1.967	2.721	1.913	2.22	1.223	2.827	1.67	2.749	1.468	1.962	1.523
	1.902	1.108	2.016	1.189	1.797	1.106	1.762	1.276	2.384	1.403	2.076	1.841	2.552	1.425	2.62	1.951	1.852	1.517	2.583	1.132	2.334	1.116	2.397	1.612	2.363	1.228	2.755	1.937	2.349	1.71	2.269	1.674	2.086	1.561	2.138	1.884
	1.746	0.969	1.685	0.954	1.742	0.909	2.2	1.331	1.972	1.476	1.784	2.062	1.647	1.631	2.317	1.692	1.549	1.609	2.17	1.329	2.614	0.91	2.374	1.312	2.325	1.53	2.563	1.878	1.789	1.611	2.451	1.721	2.152	1.843	1.541	1.653
	2.664	1	1.692	0.843	1.821	0.95	1.58	1.647	1.691	1.511	1.316	1.572	2.573	1.496	2.135	1.679	2.498	1.185	2.24	1.35	1.814	0.884	3.065	1.321	2.465	1.502	2.306	1.726	2.421	1.704	2.553	1.535	2.975	1.506	2.32	1.832
	1.998	1.013	2.155	0.715	1.978	0.862	2.335	1.37	1.89	1.403	1.504	1.446	2.046	1.626	2.485	1.699	1.86	1.312	2.258	1.233	2.846	1.194	2.314	1.34	2.32	1.187	2.564	1.672	2.169	1.642	2.35	1.618	2.8	1.756	2.647	1.599
	2.377	1.147	2.26	0.909	2.037	1.177	2.395	1.218	2.528	1.911	2.124	2.016	1.673	1.504	2.172	1.537	2.028	1.194	2.611	1.269	2.715	0.954	2.307	1.864	2.587	1.502	2.159	1.617	2.485	1.765	2.385	1.863	3.366	1.35	2.296	1.577
	1.869	0.923	2.083	1.177	2.298	0.971	2.257	1.335	2.134	1.482	2.161	1.405	1.509	1.358	1.655	1.419	2.606	1.138	2.126	1.3	2.261	0.884	2.718	1.854	2.614	1.524	1.897	1.52	2.819	1.618	2.55	1.578	2.09	1.76	1.672	1.756
	2.15	1.035	2.236	0.731	2.203	0.992	1.906	1.371	1.6	1.651	2.698	1.621	1.861	1.271	2.337	1.603	2.018	1.312	2.165	1.424	2.061	0.971	2.105	1.504	2.605	1.384	2.17	1.746	2.271	1.47	2.695	1.564	2.063	1.416	2.143	1.533
	2.348	1.131	1.479	0.745	1.39	1.369	2.309	1.345	2.286	1.365	1.823	1.534	2.391	1.555	2.574	1.585	2.545	1.485	2.337	1.451	1.682	1.055	2.896	1.501	2.867	1.422	1.594	1.456	2.04	1.592	2.302	1.696	2.125	1.93	2.539	2.103
	1.995	0.971	1.63	0.8	1.909	0.866	1.502	1.284	2.307	1.624	1.681	1.333	2.763	1.456	2.713	1.254	2.126	1.402	1.966	1.412	2.721	1.162	2.493	1.383	2.851	1.367		1.628	2.539	1.491	1.847	1.689	2.024	1.579	2.282	1.714
B	46	46	48	48	50	50	52	52	54	54	56	56	58	58	62	62	66	66	70	70	72	72	74	74	76	76	78	78	80	80	82	82	86	86	90	90
	C	T	C	T	C	T	C	T	C	T	C	T	C	T	C	T	C	T	C	T	C	T	C	T	C	T	C	T	C	T	C	T	C	T	C	T
	2.268	1.299	1.883	1.306	2.053	1.455	2.275	1.504	1.904	1.866	2.327	1.42	1.723	1.446	2.127	1.695	2.036	1.757	2.477	1.408	2.809	1.888	2.218	1.507	2.333	1.559	2.214	1.656	2.12	1.357	2.537	1.619	2.858	1.668	3.3	1.795
	2.221	1.393	1.825	1.588	1.958	1.805	2.179	1.219	2.359	1.485	2.762	1.567	2.239	1.11	2.041	1.312	2.321	1.732	2.149	1.655	1.851	1.325	2.236	1.346	2.21	1.685	2.296	1.573	1.976	1.517	2.19	1.595	2.705	1.802	3.22	1.726
	2.276	1.423	2.301	1.347	1.894	1.48	2.201	1.264	1.907	1.324	2.209	1.785	1.824	1.419	2.855	1.556	2.323	1.545	1.964	1.462	2.249	1.641	2.086	1.512	1.937	1.616	1.98	1.417	2.382	1.584	2.381	1.482	3.015	1.732	2.146	1.187
	2.156	1.468	1.715	1.329	2.45	1.308	1.99	1.428	1.784	1.422	2.286	1.211	2.088	1.642	3.394	1.81	2.565	1.633	1.996	1.468	2.606	1.411	2.855	1.402	2.201	1.513	2.052	1.707	1.997	1.295	2.132	2.158	3.421	1.762	3.123	1.461
	2.303	1.508	1.552	1.533	1.94	1.464	1.692	1.143	2.164	1.471	2.293	1.794	2.267	1.315	2.536	1.327	2.135	1.594	2.129	1.571	2.137	1.948	2.492	1.707	2.024	1.363	2.31	1.363	1.946	1.625	2.263	1.575	2.719	1.897	2.519	2.179
	1.985	1.185	2.136	1.361	2.043	1.339	1.631	1.355	1.974	1.486	1.924	1.47	1.449	1.524	1.675	1.345	2.217	1.693	2.13	1.364	2.185	1.766	1.872	1.401	1.986	1.822	1.641	1.528	1.765	1.535	2.494	1.63	2.733	1.875	3.504	1.891
	1.768	1.639	1.885	1.387	1.779	1.277	1.874	1.593	1.544	1.401	1.973	1.695	2.087	1.426	2.753	1.448	2.329	1.382	2.523	1.403	2.729	1.829	2.817	1.753	1.946	1.728	1.938	1.203	2.181	1.46	2.102	1.739	2.664	1.695	2.512	1.607
	2.501	1.561	2.028	1.502	2.063	1.666	1.998	1.388	1.946	1.35	2.207	1.223	2.389	1.301	2.729	1.657	2.453	1.762	2.471	1.046	2.169	1.551	2.653	1.542	2.249	1.516	1.937	1.417	2.006	1.445	1.85	1.139	2.455	1.54	2.965	1.889
	2.015	1.375	2.052	1.485	1.888	1.262	1.867	1.714	1.831	1.747	1.917	1.243	2.229	1.187	1.893	1.714	2.392	1.638	2.311	1.184	1.906	1.492	2.417	1.469	2.008	1.692	2.341	1.608	2.54	1.685	1.801	1.763	2.51	1.734	3.036	2.117
	2.328	1.427	1.715	1.22	2.207	1.438	1.612	1.386	2.243	1.486	2.352	1.613	1.754	1.439	2.416	1.45	2.265	1.431	2.162	1.906	2.081	1.358	2.121	1.24	2.038	1.724	2.207	1.333	2.212	1.467	2.632	1.628	3.159	1.879	3.163	1.751
	1.868	1.246	1.888	1.372	2.303	1.557	1.43	1.267	1.541	1.532	2.555	1.344	2.187	1.411	1.995	1.538	2.481	1.396	2.312	1.592	2.546	1.363	2.321	2.002	1.97	1.655	2.01	1.602	2.189	1.643	1.677	1.568	3.033	1.962	2.26	1.615
	1.568	1.268	1.637	1.291	1.872	1.44	2.51	1.107	2.079	1.865	2.166	1.326	1.747	1.466	2.168	1.124	2.539	1.452	2.287	1.603	2.524	1.504	2.17	1.552	2.193	1.491	1.833	1.585	2.645	1.828	2.156	1.65	2.367	2.216	2.741	1.71
	1.993	1.347	1.931	1.259	2.307	1.483	1.963	1.144	1.934	1.389	2.036	1.482	2.107	1.292	2.018	1.492	1.988	1.35	1.858	1.971	2.142	1.668	2.175	1.768	2.086	1.891	2.226	1.249	2.537	1.154	2.267	1.491	2.485	2.181	2.1	1.416
	1.608	1.43	1.908	1.228	2.097	1.318	1.839	1.327	2.13	1.67	2.126	1.578	1.975	1.58	1.96	1.767	2.541	1.714	1.809	1.899	2.235	1.395	2.356	1.643	1.933	1.377	1.897	1.486	2.121	1.607	2.345	1.607	2.578	2.105	2.801	1.773
	1.711	1.743	1.385	0.925	2.473	1.324	2.012	1.124	1.944	1.657	2.306	1.139	1.819	1.213	1.781	1.451	1.925	1.553	2.634	2.088	1.873	1.917	2.802	1.533	1.99	1.167	2.072	1.418	2.301	1.941	2.999	1.684	2.401	1.979	2.63	1.958
	1.809	1.457	1.777	1.39	1.839	1.33	2.309	1.411	2.117	1.545	1.768	1.386	1.482	1.457	1.427	1.473	2.268	1.733	2.146	1.677	2.316	1.946	2.465	1.58	2.12	1.523	2.118	1.448	1.822	1.357	2.24	1.432	3.345	2.34	2.341	1.991
	2.114	1.355	2.076	1.208	2.328	1.339	2.06	1.239	1.877	1.582	2.026	1.567	1.763	1.414	2.022	1.555	2.093	1.675	2.322	2.155	2.071	1.735	2.492	1.784	2.123	1.332	2.143	1.995	1.883	1.777	1.751	1.495	3.904	2.154	2.802	1.784
	2.373	1.605	1.712	1.157	1.788	1.458	1.99	1.194	2.334	1.596	2.255	1.64	1.907	1.274	1.889	1.819	2.171	1.665	1.902	1.706	2.502	1.766	2.22	1.74	2.064	1.683	2.323	1.885	2.415	1.615	2.402	1.896	2.033	1.951	2.889	1.975
	1.851	1.253	2.26	0.912	2.617	1.247	2.323	1.556		1.474	1.719	1.451	1.822	1.7	1.961	1.577	2.283	1.648	2.257	1.288	2.334	1.641	2.49	1.855	2.092	2.29	1.933	2.052	2.17	1.403	2.111	1.977	2.583	1.96	3	1.516
	2.151	1.424	2.466		1.51	1.665	1.806	1.478		1.482	1.553		1.935	1.375		1.702	2.043	1.84	1.883	1.499	1.932	1.478		1.822	2.234	1.457	2.048	1.799		1.568	2.04	1.556	3.166	2.266	2.55	1.752
C	Dawn	Dawn	Dusk	Dusk	Dusk	Dusk	Dusk	Dusk
	0	100	0	100	125	150	200	300
	1.753	1.261	2.058	1.578	1.548	1.803	1.599	0.916
	1.851	1.083	2.48	1.833	1.33	1.968	1.308	1.194
	1.596	1.218	1.863	1.772	1.44	1.567	1.478	1.349
	1.626	1.496	1.9	1.506	1.688	1.183	1.314	1.228
	1.854	0.929	1.807	1.218	1.5	1.119	1.368	1.186
	1.687	1.369	1.96	1.453	1.59	1.315	1.82	1.2
	1.908	1.37	1.77	1.624	1.455	0.94	1.586	1.284
	1.318	1.21	1.453	1.593	1.367	1.004	1.249	1.229
	1.988	1.486	1.025	1.785	1.24	1.167	1.334	1.207
	1.973	1.339	1.819	1.311	1.55	1.103	1.313	1
	1.553	1.305	1.691	1.584	1.699	1.352	1.081	1.261
	1.558	1.091	1.163	2.071	1.122	1.433	1.246	1.335
	1.651	1.297	1.686	1.813	1.262	1.237	1.338	1.331
	1.554	1.194	2.159	1.352	1.733	1.241	1.357	1.24
	1.669	1.141	1.954	1.585	1.281	1.001	1.252	1.157
	1.817	1.256	1.966	1.798	1.41	1.528	1.355	1.291
	1.927	0.986	1.774	1.564	1.319	1.024	1.399	1.019
	2.284	1.343	1.471	1.443	1.028	1.205	1.526	1.544
	1.697	1.217	1.566	1.592	1.501	1.164	1.46	1.207
	1.992	1.164	1.511	1.762	1.07	1.58		1.405
D	Dawn	Dawn	Dusk	Dusk	Dusk	Dusk	Dusk	Dusk
	0	100	0	100	125	150	200	300
	2.087	1.394	2.029	1.24	1.945	1.462	1.921	1.176
	1.967	1.278	1.904	1.819	1.388	1.822	1.782	1.672
	1.399	1.007	1.574	1.481	1.49	1.368	1.341	1.581
	1.755	1.162	2.051	1.386	1.433	1.391	1.402	1.551
	2.113	1.527	1.83	1.098	1.304	1.242	1.375	1.581
	2.046	1.356	1.833	1.291	1.462	1.477	1.525	1.714
	1.963	1.763	2.204	1.28	1.484	1.282	1.372	1.297
	2.075	1.04	2.296	1.07	1.439	1.441	1.268	1.57
	2.768	1.512	1.875	1.259	1.405	1.539	1.534	1.455
	1.762	1.142	1.735	1.345	1.494	1.369	1.422	1.333
	2.208	1.298	2.143	1.29	1.6	1.668	1.387	1.383
	1.745	1.526	1.88	1.313	1.348	1.448	1.582	1.095
	1.812	1.228	3.049	1.431	1.786	1.708	1.716	1.51
	2.16	1.639	2.006	1.733	1.59	1.592	1.599	1.583
	2.196	1.367	2.082	1.209	1.57	1.553	1.433	1.63
	1.688	1.766	2.109	1.583	1.59	1.833	1.391	1.564
	1.438	1.753	2.282	1.669	1.362	1.625	1.205	1.121
	1.964	1.328	2.385	1.829	1.335	1.365	1.403	1.364
	1.328	1.315	3.836	1.416	1.479	1.452	1.166	1.286
	2.046	1.169	1.939	1.631	1.5	1.389	1.267	1.618
E	Dawn	Dawn	Dusk	Dusk	Dusk	Dusk	Dusk	Dusk
	0	100	0	100	125	150	200	300
	1.79	1.029	2.096	1.127	1.221	1.041	1.044	1.159
	1.882	1.066	1.931	1.224	1.088	1.389	1.113	1.116
	1.775	1.121	1.826	1.073	1.193	1.336	1.358	1.015
	1.576	1.217	1.814	1.21	1.371	1.217	1.296	1.188
	2.012	1.305	2.125	1.225	1.208	1.307	1.355	1.337
	1.934	1.21	1.954	1.458	1.202	1.547	1.322	1.539
	1.745	1.136	1.968	1.363	1.167	1.101	1.339	1.185
	1.953	1.259	1.781	1.379	1.194	1.092	1.294	1.184
	1.59	1.197	2.034	1.509	1.368	1.371	1.22	1.282
	1.342	1.105	1.828	1.04	1.102	1.169	1.176	1.279
	2.053	1.086	2.011	1.341	1.36	1.568	1.095	1.264
	1.989	1.3	2.05	1.201	1.169	1.136	1.297	1.202
	1.871	1.246	1.801	1.302	1.106	1.33	1.203	1.386
	1.925	1.112	1.992	1.045	1.285	1.258	1.083	1.264
	1.367	1.504	1.49	1.018	1.27	1.295	0.943	1.022
	1.612	1.334	1.847	1.257	1.2	1.018	1.022	1.08
	1.727	1.055	1.512	1.186	1.144	1.211	1.135	1.458
	1.666	1.036	1.678	1.299	1.39	1.148	1.162	1.128
	1.47	1.274	1.493	1.134	1.237	1.167	1.213	1.103
	1.797	1.001	1.336	1.143	1.406	1.174	1.238	1.128

## Sheet: Figure 3
A	0	0	8	8
	C	T	C	T
	0.0972112	0.0610932	0.0919266	0.257587
	0.10195	0.0515597	0.0236737	0.325479
		0.055856	0.0658949	0.276738
B	0	0	8	8
	C	T	C	T
	1.22486	0.743164	0.366936	0.908697
	0.550441	0.493103	0.501428	0.964454
	0.68711	0.126461		1.26059
C	0	0	8	8
	C	T	C	T
	9.8299	2.3319	0.327695	1.38773
	7.76449	2.52434	0.629347	1.72574
D	H2O	Gly	DMSO	Kyn	DMSO + EtOH	Kyn + NAA	H2O + EtOH	Gly + NAA	H2O + DMSO	Gly + Kyn
	2.888	2.393	2.333	2.018	2.825	2.969	2.26	3.046	2.321	2.104
	2.859	2.26	2.437	2.526	2.613	2.521	2.49	3.09	2.364	2.532
	2.363	2.418	2.106	1.882	2.904	2.511	2.119	2.346	2.492	2.707
	3.331	2.522	2.667	2.518	2.478	2.635	2.231	2.892	2.771	2.368
	2.873	2.209	2.873	2.648	2.395	2.545	2.14	3.077	2.055	2.151
	2.459	2.033	2.656	2.172	2.379	2.312	3.009	2.971	2.881	2.523
	3.379	2.498	3.067	2.131	2.75	2.793	2.572	2.724	2.229	2.394
	2.692	1.857	2.23	2.435	2.551	2.952	2.83	2.947	3.739	1.739
	2.659	2.102	2.52	2.07	3.529	2.945	2.198	2.275	2.081	2.366
	2.548	1.989	2.691	2.601	3.56	2.33	2.833	2.51	2.23	1.933
	2.635	2.428	2.899	1.958	3.199	2.412	2.596	2.626	2.523	2.501
	2.146	2.176	2.2	2.666	2.397	2.569	2.305	2.591	2.058	2.437
	2.657	2.347	2.92	2.227	2.49	3.022	2	2.301	2.769	2.333
	3.116	2.196	3.487	2.785	1.741	2.534	2.768	2.932	2.256	2.204
	2.639	1.961	2.506	2.273	2.389	2.611	2.275	2.486	2.315	2.171
	2.185	1.996	1.99	2.27	2.642	2.642	2.62	2.588	2.221	1.794
	2.77	1.656	2.659	2.179	2.78	2.394	3.013	1.952	2.085	2.145
	2.064	2.134	3.054	2.206	2.558	2.256	2.826	3.771	2.484	1.628
	2.718	1.664	2.814	3.043	2.744	2.293	3.285	2.358	2.845	2.055
	2.518	1.636	2.78	2.299	2.228	2.709	2.741	3.062	2.788	1.962
E	0	0	8	8
	0.02% DMSO	100uM NPA	0.02% DMSO	100uM NPA
	2.367	2.092	2.562	2.093
	2.568	1.853	1.807	2.717
	1.924	2.001	2.72	2.041
	2.078	1.452	2.416	2.42
	1.723	1.951	2.375	2.06
	2.297	2.025	2.043	2.19
	2.212	1.948	2.226	2.144
	2.335	2.09	2.116	2.13
	2.388	1.978	2.229	2.283
	1.787	2.012	1.897	2.366
	2.618	1.869	2.035	2.335
	2.239	2.274	2.355	1.871
	2.45	1.484	2.459	2.014
	2.32	2.208	2.036	2.38
	1.982	2.418	2.257	2.171
	2.846	2.639	2.708	2.181
	2.4	2.491	2.465	2.208
	2.468	1.914	2.013	2.581
	2.462	2.201	1.987	2.476
	2.799	1.814	2.28	2.481
F	0	0	4	4	8	8
	Control	Treated	Control	Treated	Control	Treated
	2.639	1.982	3.255	2.287	2.667	2.14
	2.166	1.771	2.375	1.811	2.173	1.918
	2.498	2.15	2.142	1.901	2.428	2.073
	2.41	1.783	1.908	2.053	2.339	2.438
	2.215	2.205	2.804	2.096	2.243	2.154
	2.268	1.988	2.383	2.075	2.135	2.164
	2.5	1.85	2.266	2.157	1.895	1.97
	2.471	2.051	2.419	2.107	2.422	2.648
	2.087	2.341	2.635	2.314	2.126	2.258
	2.336	1.41	2.136	1.958	2.433	1.746
	2.762	1.959	2.319	2.155	1.719	2.028
	2.878	1.916	2.616	1.583	2.615	2.179
	2.841	1.786	2.475	2.419	2.594	2.175
	2.887	2.181	2.379	2.105	2.21	1.862
	2.687	1.54	1.998	2.285	2.462	1.964
	2.338	1.985	2.385	2.311	2.324	2.16
	2.436	1.691	2.38	1.921	2.018	2.346
	2.482	1.976	2.073	1.842	2.331	2.154
	2.848	2.052	2.25	1.923	2.446	2.088
	2.677	1.536	1.962	1.795	2.571	2.272
G	0	0	4	4	8	8
	Control	Treated	Control	Treated	Control	Treated
	6.614	4.536	8.358	5.086	5.305	5.331
	6.488	3.7	8.798	4.324	4.728	5.718
	6.766	4.287	7.065	5.412	8.099	4.174
	6.112	4.495	6.019	4.629	6.023	4.105
	6.202	3.948	4.836	4.647	4.459	4.075
	8.593	4.628	8.075	5.149	7.629	5.564
	8.633	4.409	8.656	3.62	6.894	5.552
	7.081	4.957	5.029	3.662	5.265	3.719
	6.673	3.973	5.831	4.141	6.488	3.927
	5.388	4.289	7.684	4.69	5.745	4.16
	6.209	4.927	6.35	3.893	8.289	4.126
	6.376	3.781	8.539	4.38	6.693	4.227
	5.852	4.268	5.523	4.097	6.061	4.446
	5.392	4.195	7.1	4.427	5.371	3.491
	6.04	4.423	4.368	4.766	6.524	4.059
	7.784	4.797	6.689	4.629	7.561	4.371
	5.025	4.918	7.801	4.196	8.877	4.74
	7.814	4.59	7.184	3.787	8.061	3.54
	7.397	4.596	4.823	5.332	7.531	4.026
	6.98	4.844	5.491	4.294	5.837	3.734
H	0	0	2	2	4	4	6	6	8	8
	C	T	C	T	C	T	C	T	C	T
	2.808	2.289	2.333	2.415	2.499	2.023	2.582	2.385	2.349	2.704
	1.884	2.268	2.387	2.527	2.528	2.646	1.939	2.174	1.954	2.26
	2.575	1.991	2.601	2.465	2.73	2.287	2.167	1.907	2.283	2.046
	2.438	2.119	1.858	2.044	1.957	1.909	2	2.662	2.392	2.098
	2.529	1.992	2.117	1.877	1.863	2.172	1.864	1.497	2.458	1.714
	2.404	1.711	2.126	2.085	2.342	2.045	2.619	2.401	2.396	2.234
	2.156	1.965	2.181	2.402	2.049	2.28	2.246	1.322	2.108	1.826
	2.051	1.799	1.985	1.943	2.062	1.954	2.118	2.059	1.842	2.241
	2.5	2.056	1.973	2.241	1.741	1.972	2.156	2.183	2.341	2.046
	1.496	2.274	2.425	2.382	1.883	2.429	2.178	1.969	1.918	2.413
	2.224	2.603	2.195	2.331	2.537	1.826	2.072	2.064	2.177	2.36
	2.006	1.769	2.806	1.827	1.996	1.695	2.038	2.594	2.442	2.755
	2.223	2.369	2.38	2.038	1.977	2.181	2.168	2.048	2.129	2.059
	2.376	2.553	2.595	1.952	1.925	2.317	2.057	1.852	2.616	2.32
	1.981	2.651	2.094	1.737	2.056	2.432	2.216	2.303	2.122	1.566
	2.225	2.179	2.308	2.228	2.432	2.147	1.698	2.294	1.838	1.736
	2.072	2.236	2.57	1.639	2.218	2.284	2.392	2.049	2.259	1.757
	1.964	1.897	2.278	2.083	1.794	2.038	2.606	1.818	2.422	2.162
	2.53	2.171	2.071	1.633	2.227	2.191	1.879	2.062	2.221	1.645
	2.209	2.183	2.442	2.066	2.104	2.083	2.359	2.199	2.655	2.116

## Sheet: Figure 4
A	0	0	8	8
	C	T	C	T
	0.728901	5.9067	1.64502	0.753559
	0.416028	5.99999	1.09107	0.20203
	1.43387	5.50759
B	0	0	8	8
	C	T	C	T
	2.84364	6.74143	0.50132	36.93
	3.74141	7.11422	1.08603	28.765
	2.27118		0.384947
C	0	0	8	8
	C	T	C	T
	0.951051	0.77597	3.61558	0.342908
	0.612789	0.489661	1.05127	1.64212
		0.312675	10.7761	0.161762
D	0	0	8	8
	C	T	C	T
	0.79237	2.62949	2.13754	1.12926
	0.78195	2.48339	1.75778	1.38781
			1.99189
E	0	0	8	8
	C	T	C	T
	0.669204	1.43491	2.23445	1.13976
	1.34594	1.31558	0.965994	2.57845
	0.74483	1.32811	0.418078	2.57383
F	0	0	8	8
	C	T	C	T
	1.46329	0.927763	0.612881	0.968478
	1.62078	2.2426	0.866373	0.679485
		1.52083
G	0	0	8	8
	C	T	C	T
	0.816472	0.770322	0.861692	0.84076
	0.79421	0.511438	0.704892	0.67489
	0.780002	0.523208	0.888804	0.776142
	0.879406	0.731014	0.843886	0.623294
	0.969648	0.60942	0.874668	0.81429
	0.800154	0.21355	0.881582	0.81199
H	0	0	4	4	8	8
	C	T	C	T	C	T
	21.779	16.395	38.251	30.157	41.615	24.071
	48.066	15.438	36.578	20.888	26.428	41.661
	31.252	24.969	46.312	30.743	40.058	35.506
	30.455	33.905	44.028	31.801	30.244	23.219
	27.178	18.43	33.12	27.972	26.095	31.954
	26.392	33.146	20.234	28.226	32.288	17.198
	28.111	30.944	49.277	27.429	31.877	23.626
	24.346	22.618	37.519	29.763	38.712	14.701
	34.262	12.684	39.762	27.159	29.162	11.121
	35.582	26.289	36.006	14.507	43.775	30.025
	30.127	23.085	37.843	27.216	41.676	32.377
	21.099	28.985	28.538	14.702	23.682	31.127
	23.473	20.26	29.826	19.101	16.518	21.066
	26.648	25.558	19.226	19.921	22.239	41.446
	34.279	10.39	16.675	31.329	22.503	14.347
	34.075	11.665	32.742	17.248	45.77	20.676
	34.278	30.142	42.005	32.916	26.476	12.373
	43.213	16.376	32.311	15.823	26.459	18.52
	26.69	14.63	24.878	26.997	34.404	28.746
	34.204	40.175	35.671	10.942	34.526	28.267
	44.426	9.168	22.039	18.929	27.186	7.519
	40.826	8.916	30.597	22.307	38.014	29.444
	28.885	24.253	35.807	14.363	25.421	7.165
	46.156	15.179	29.195	14.023	18.336	5.545
	39.313	13.465	35.348	21.015	45.603	9.068
	40.407	14.137	28.416	10.216	24.417	12.279
	44.462	12.781	27.739	14.985	39.061	39.118
	40.697	10.517	42.532	11.01	33.225	29.381
	44.098	7.167	20.98	16.996	39.557	29.143
	40.324	13.754	29.215	20.026	40.3	41.322
	23.92	13.205	33.167	8.262	37.875	12.738
	26.021	13.622	41.778	22.611	38.161	36.742
	17.727	23.052	37.649	20.025	40.914	36.42
	35.014	19.793	42.014	28.483	45.098	36.888
	23.283	25.825	33.633	39.003	14.607	14.305
	26.011	11.223	26.601	17.307	39.862	13.237
	37.231	16.563	35.025	26.959	50.388	23.16
	24.694	22.493	33.943	23.093	24.515	22.765
	35.954	24.993	47.208	23.797	42.964	7.135
	33.777		27.056	24.907	29.841
	37.75		39.215	20.601	44.47
				27.448
I	0	0	4	4	8	8
	C	T	C	T	C	T
	27.178	31.086	34.781	20.331	18.488	28.545
	40.85	24.594	23.023	21.772	30.147	23.699
	21.946	25.862	27.596	18.482	29.392	35.508
	30.726	22.326	40.474	24.852	18.579	22.963
	27.474	21.618	28.178	26.827	29.654	27.548
	31.638	31.646	28.73	29.533	31.279	28.117
	33.248	25.412	21.395	28.903	24.207	29.805
	19.84	33.857	41.799	23.2	26.646	19.809
	27.688	23.686	35.737	30.955	35.951	30.722
	25.751	26.996	33.645	25.874	31.391	32.34
	40.102	26.254	34.63	42.066	40.472	25.781
	34.737	32.446	33.789	19.861	34.749	27.908
	25.626	29.218	35.956	16.937	36.946	36.116
	26.73	20.43	16.829	22.926	33.711	25.33
	40.113	20.931	27.066	23.628	29.606	26.701
	31.726	13.987	34.146	15.915	34.27	34.805
	34.544	33.24	28.157	25.066	37.193	34.324
	31.033	28.556	33.785	31.798	39.021	28.59
	38.901	26.242	19.843	37.037	29.182	26.766
	41.44	30.723	43.128	29.364	38.333	21.975
	31.142	24.353	34.214	30.334	31.372	12.494
	31.268	37.892	51.855	30.614	31.018	28.139
	32.843	51.119	37.223	31.545	42.044	32.453
	25.341	32.768	24.622	27.023	47.762	15.847
	23.181	29.706	28.846	30.454	30.76	38.674
	23.863	14.05	27.276	29.499	26.909	20.029
	30.545	27.402	22.469	16.981	22.002	17.625
	26.306	15.211	26.217	24.977	16.496	27.079
	24.839	18.981	29.496	23.978	16.77	19.067
	43.774	20.392	26.614	10.155	23.704	17.722
	31.638	20.003	27.21	11.885	23.23	23.569
	28.832	22.661	32.218	27.485	22.041	19.527
	34.7	24.22	19.445	11.217	28.789	31.916
	43.803	29.789	33.53	28.036	28.805	24.506
	32.765	29.399	36.864	25.728	45.589	31.46
	47.962	22.758	40.758	41.918	34.959	21.028
	24.04	31.423	27.087	36.898	34.188	28.086
	39.972	34.782	50.491	34.638	36.78	22.703
	39.334	29.673	32.993	34.732	32.587	31.716
	30.577	27.739	32.023	31.553	28.214	20.403
	40.773		32.086	31.419	39.361	35.847
	33.47		36.901	20.312	34.043	34.432
			30.732	37.787	36.718	34.658
			32.087	38.079		28.624
				31.924		30.015
J	0	0	4	4	8	8
	C	T	C	T	C	T
	13.7	11.628	8.67	12.361	14.557	8.038
	8.977	9.283	11.379	10.524	11.052	15.678
	10.774	13.998	12.738	11.858	9.485	8.654
	8.904	7.421	10.743	10.785	11.189	8.707
	8.751	8.967	12.397	9.522	8.026	8.998
	11.645	9.017	9.062	7.313	12.04	12.087
	9.827	14.073	10.124	17.82	7.753	13.669
	12.49	12.743	10.913	13.768	10.514	12.396
	10.939	13.658	9.327	11.174	11.047	8.351
	11.767	10.216	9.868	9.863	10.414	10.931
	9.323	13.038	7.288	11.763	9.209	15.029
	8.614	11.047	11.314	10.595	9.929	13.029
	11.178	10.877	12.947	10.3	8.763	10.201
	14.016	12.177	9.887	12.166	10.887	11.043
	15.422	15.147	10.06	10.244	16.348	11.98
	12.386	6.437	14.556	8.116	9.639	6.573
	7.614	7.888	12.125	8.497	18.136	6.212
	10.797	11.018	12.706	14.859	9.002	13.713
	13.382	8.7	13.184	12.369	11.31	11.324
	17.024	7.281	6.208	12.771	11.472	14.929
	10.613	9.906	8.381	8.074	11.85	6.823
	10.76	12.665	10.098	13.087	9.528	6.251
	9.937	13.007	17.431	9.287	11.59	9.258
	12.042	6.094	9.794	13.965	14.365	9.491
	14.358	7.283	12.657	11.127	12.925	14.268
	10.285	6.683	10.08	15.122	16.431	6.813
	9.658	7.789	16.87	12.134	9.548	9.64
	14.026	8.687	8.547	21.212	10.887	11.087
	9.477	12.364	16.316	9.061	8.561	12.868
	11.793	7.922	13.679	9.936	16.603	9.73
	8.77	6.642	11.94	11.076	9.598	11.898
	7.226	9.274	9.368	8.243	9.416	10.831
	11.267	12.971	16.765	9.472	19.481	8.284
	16.609	7.209	13.215	10.266	15.686	11.972
	15.201	7.719	8.536	10.875	13.363	10.176
	14.371	12.581	10.623	9.914	9.854	10.399
	12.836	7.79	13.026	12.391	8.323	9.534
	8.368	12.232	7.644	10.81	11.662	11.278
	10.574	13.87	7.717	9.225	17.019	13.567
	10.112	8.954	9.095	9.353	13.709	7.844
	7.051	10.815	10.597	10.339	7.868	9.408
	9.25	10.609	9.084	10.53	9.723	7.347
	14.561	5.973	13.733	16.787	10.363	7.878
	8.33	5.829	8.211	8.457	16.255	8.82
	14.816	5.428	10.803	15.903	7.69	10.798
	11.625	5.754	10.181	8.492	10.921	9.83
	8.169	2.605	7.027	9.697	7.823	12.303
	9.2	6.502	9.8	8.557	8.566	7.909
	9.344	8.962	8.056	3.651	11.541	7.936
	8.885	4.743	7.181	12.717	8.037	9.316
	8.073	5.024	9.201	5.567	7.659	8.988
	10.163	6.372	11.713	6.317	6.449	15.304
	12.703	6.98	14.073	7.219	10.375	8.327
	13.962	7.858	13.994	6.385	10.868	6.838
	16.868	8.747	13.365	12.607	11.827	11.376
	12.809	8.218	14.186	12.32	10.072	15.559
	7.356	7.771	11.224	17.172	17.156	13.757
	9.386	10.641	14.033	14.642	15.583	13.308
	14.114	11.963	11.167	13.372	12.231	15.366
	13.72	7.49	12.979	10.892	12.828	10.162
	14.654	11.076	13.139	8.932	9.783	11.338
	13.925	13.491	8.263	13.297	15.658	11.821
	11.266	9.794		14.017	13.055	14.63
	13.28	8.409		17.234	12.753	9.106
	12.277	14.091		12.335	11.105	11.023
		14.576
		14.579
		12.3
		15.307
		13.076
		12.837

## Sheet: Fig. S3
A	0	0	3	3	6	6	9	9	12	12
	C	T	C	T	C	T	C	T	C	T
	2.439	2.044	2.461	2.037	2.249	2.106	2.215	2.001	2.35	2.598
	1.907	1.717	2.346	1.969	2.146	2.237	2.15	2.236	2.252	2.147
	2.661	1.768	3.199	2.271	2.031	2.279	2.053	2.275	2.071	2.142
	2.612	1.998	2.392	1.612	2.163	1.627	2.531	2.425	1.857	2.598
	1.984	2.105	1.896	1.609	2.563	2.29	2.587	1.841	1.99	2.476
	2.333	2.045	2.411	2.422	2.037	1.912	2.187	2.396	2.137	2.252
	2.196	1.702	2.276	2.104	2.378	2.225	2.255	2.671	2.226	2.065
	1.691	2.088	2.148	2.05	2.405	1.995	2.233	2.035	2.406	1.948
	1.772	2.087	2.566	1.78	2.949	2.034	2.713	2.583	2.059	2.18
	2.182	1.956	2.433	2.211	2.676	1.895	2.491	2.351	2.232	2.539
	2.441	1.851	2.169	1.636	2.866	2.282	2.321	1.922	2.278	2.472
	1.693	1.249	2.441	1.784	1.943	1.737	1.97	1.959	2.006	1.987
	2.792	1.995	2.619	1.072	2.649	1.756	2.478	2.047	2.622	2.088
	2.237	1.863	2.363	2.398	1.917	2.113	2.443	1.918	2.313	2.057
	2.301	1.559	1.297	1.946	2.473	2.472	2.047	2.268	1.894	2.253
	2.508	1.78	2.357	2.01	2.234	1.711	2.092	1.648	1.7	2.651
	2.716	1.868	2.373	1.976	2.82	2.178	2.276	1.753	1.815	2.247
	2.441	1.765	2.246	2.022	2.008	1.629	2.028	2.273	2.177	2.216
	2.684	1.989	2.134	1.87	2.442	2.11	2.343	2.244	2.174	2.227
	2.383	1.4	2.253	0.973	1.981	2.087	2.103	2.083	1.85	2.432
B	0	0	4	4	8	8	12	12	16	16
	C	T	C	T	C	T	C	T	C	T
	2.082	1.441	1.942	1.354	1.626	1.326	1.865	1.385	1.581	1.555
	1.962	1.216	1.712	1.487	1.765	1.347	1.9	1.283	1.869	1.383
	1.613	1.248	1.8	1.406	1.675	1.438	2.016	1.211	1.846	1.13
	2.138	1.056	1.842	1.5	1.966	1.422	1.911	1.282	1.83	1.147
	1.72	1.119	1.961	1.468	1.695	1.376	1.768	1.382	1.62	1.465
	1.571	1.438	1.913	1.425	1.657	1.488	1.54	1.518	1.813	1.499
	1.745	1.144	1.772	1.207	1.818	1.227	1.926	1.155	1.721	1.273
	1.818	1.343	1.8	1.152	1.692	1.286	1.65	1.3	1.722	1.278
	1.666	1.186	1.719	1.311	1.652	1.286	1.714	1.171	1.84	1.69
	2.087	1.332	1.707	1.315	1.253	1.453	1.692	1.334	1.637	1.207
	1.229	0.891	1.512	1.512	1.684	1.498	1.758	0.886	1.689	1.486
	1.782	1.241	2.055	1.624	1.997	1.27	2.009	1.575	1.918	1.414
	1.739	1.441	1.863	1.264	1.746	1.413	1.769	1.337	1.769	1.488
	1.795	1.255	1.981	1.508	1.77	1.44	1.98	1.486	1.524	1.524
	1.732	1.183	1.942	1.331	1.516	1.591	1.665	1.537	1.708	1.303
	1.924	1.319	1.913	1.597	1.575	1.633	1.707	1.344	1.165	1.367
	1.374	1.233	1.719	1.631	2.009	1.18	1.99	1.514	1.463	1.801
	1.604	1.301	1.963	1.251	2.146	1.417	1.807	1.251	1.721	1.212
	2.04	1.044	2.036	1.304	1.873	1.355	2.099	1.452	1.881	1.132
	1.567	1.499	1.969	1.344	1.804	1.458	1.947	1.602	1.855	1.688
C	0	0	4	4	8	8	10	10	14	14	18	18	22	22
	C	T	C	T	C	T	C	T	C	T	C	T	C	T
	2.364	2.033	2.281	1.862	2.657	2.128	2.429	2.037	2.379	2.044	2.39	2.611	2.687	2.011
	2.503	1.929	1.993	1.9	1.937	2.398	2.7	1.954	2.643	2.227	1.577	2.667	2.654	2.62
	2.609	1.638	1.895	2.062	2.335	1.549	2.528	2.517	2.922	1.801	1.929	2.379	2.214	2.33
	1.909	1.83	2.195	1.853	1.965	1.971	2.466	2.415	2.303	2.202	2.096	2.03	2.303	2.073
	2	1.529	1.924	2.117	2.316	2.381	2.024	2.253	2.337	2.14	2.07	2.127	2.115	1.897
	1.941	1.617	2.327	1.647	2.426	2.532	2.785	1.841	2.585	1.981	2.131	2.284	2.066	1.843
	1.963	1.667	2.404	2.213	2.128	2.375	2.057	2.104	2.227	2.65	2.305	2.342	2.458	2.352
	1.983	1.902	1.947	1.75	2.278	2.034	2.276	2.063	2.032	2.695	2.767	2.494	2.618	2.192
	1.782	2.067	2.026	1.96	2.055	2.584	2.229	1.871	1.836	2.661	2.232	2.94	2.412	2.413
	2.182	1.405	2.207	1.768	2.658	1.865	2.725	1.977	1.856	2.732	2.319	2.737	2.187	1.95
	2.253	1.517	2.027	1.954	2.245	1.712	3.017	2.549	2.537	2.28	2.212	2.131	2.574	2.316
	2.126	1.714	2.144	2.169	1.952	2.369	2.166	2.377	2.167	2.527	2.396	1.923	2.704	1.972
	2.671	1.693	2.582	2.074	2.641	2.346	2.632	2.267	1.941	2.725	2.103	1.988	2.343	1.646
	2.432	2.003	2.354	2.387	2.772	1.692	2.621	2.428	2.412	2.872	2.361	2.163	2.537	1.797
	2.465	1.807	2.029	1.963	2.275	2.62	2.256	2.048	2.411	2.464	2.035	1.85	2.613	2.184
	2.122	1.848	2.129	1.798	2.101	1.881	2.335	1.578	2.285	2.389	2.82	2.425	2.508	2.348
	2.478	1.885	2.239	1.559	2.643	2.203	2.616	2.084	2.813	2.263	2.135	2.616	2.313	1.549
	2.09	1.463	2.459	2.586	2.394	2.053	2.737	2.273	1.822	2.324	2.408	2.586	2.191	1.925
	2.069	1.834	2.378	2.105	2.163	2.798	2	2.27	2.097	2.316	2.716	1.933	2.38	2.293
	2.494	2.106	2.169	1.987	1.847	2.52	2.202	2.171	2.602	2.427	2.245	2.486	2.154	2.126
D	0	0	8	8
	C	T	C	T
	1.925	2.052	1.849	2.263
	1.839	1.19	1.509	1.81
	2.064	1.388	1.86	2.286
	1.936	1.829	1.644	2.232
	1.713	1.161	1.858	1.799
	1.699	1.949	2.037	1.947
	1.726	1.627	1.466	2.768
	1.16	1.432	1.464	1.745
	2.149	1.573	2.198	1.994
	1.949	1.315	2.44	1.823
	2.432	1.766	1.982	2.396
	1.81	2.108	2.942	1.947
	1.861	1.817	2.501	2.25
	2.115	1.716	1.862	2.572
	2.014	1.764	2.024	1.926
	1.859	1.706	2.017	2.033
	1.771	1.382	1.852	1.598
	2.058	1.496	1.764	2.253
	1.651	1.693	1.854	1.912
	2.006	1.469	1.77	2.024
E	0	0	0	4	4	4	8	8	8
	Control	Adj	Gly	Control	Adj	Gly	Control	Adj	Gly
	1.673	2.165	1.758	1.891	1.703	2.196	2.596	2.156	2.42
	2.077	2.229	2.209	2.227	1.95	2.078	1.939	2.024	1.898
	1.831	2.195	1.594	1.67	2.022	1.895	1.915	2.085	1.953
	2.51	1.838	1.768	2.667	1.735	2.04	1.749	1.909	2.032
	2.154	2.34	1.326	1.978	2.021	1.982	1.774	2.274	1.862
	2.01	1.786	1.799	2.306	2.2	1.592	2.118	1.395	2.027
	1.755	2.59	1.205	1.554	1.931	1.904	2.19	1.803	1.911
	1.974	1.729	1.553	2.056	1.654	1.388	2.203	2.034	2.249
	2.091	1.831	2.044	1.473	2.24	1.966	1.889	2.365	2.222
	2.156	1.798	1.713	1.76	2.217	1.79	2.581	2.004	1.902
	2.099	2.514	1.438	1.888	2.023	1.968	2.24	1.929	1.883
	1.823	2.819	1.206	2.021	1.986	1.981	2.188	2.423	2.313
	1.849	2.357	1.529	1.724	1.958	1.807	2.368	2.68	2.283
	2.745	1.907	1.461	2.127	1.703	1.887	2.046	2.019	1.761
	1.382	2.672	1.626	2.262	1.911	1.712	1.986	2.039	2.285
	1.635	2.171	1.993	1.895	1.369	1.961	1.811	1.973	2.03
	1.859	2.322	1.815	1.913	1.684	2.186	2.057	2.481	2.086
	2.071	2.043	1.682	2.16	2.074	2.077	1.911	2.029	1.711
	1.741	1.7	1.795	1.879	2.064	1.745	1.615	2.084	1.465
	2.911		1.921	2.293	1.697	1.807	2.127	1.464	1.771

## Sheet: Fig. S4
A	Time	Control 1	Control 2	Control 3	Control 4	Control 5	Control 6	Control 7	Control 8	Control 9	Control 10	Glyphosate1	Glyphosate2	Glyphosate3	Glyphosate4	Glyphosate5	Glyphosate6	Glyphosate7	Glyphosate8	Glyphosate9	Glyphosate10
	09:30:00	0.0676667	0.046	0.043	-0.0153333	0.0356667	0.0213333	0.0656667	0.045	0.021	0.0383333	0.128	0.0373333	0.0133333	0.0836667	0.0913333	0.0663333	0.0443333	-0.00433333	-0.0133333	0.00566667
	10:00:00	0.0416667	0.0293333	0.0486667	0.0123333	0.0253333	0.052	0.0343333	0.055	0.0123333	0.021	0.113667	0.0353333	0.0526667	0.051	0.0446667	0.0633333	0.0213333	-0.017	-0.0123333	0.00266667
	10:30:00	0.0356667	0.0236667	0.0513333	0.038	-0.00133333	0.047	0.066	0.057	0.0116667	0.021	0.113667	0.0353333	0.0526667	0.0273333	0.074	0.0526667	0.0116667	-0.00333333	-0.00866667	0.0106667
	11:00:00	0.0356667	-0.000666667	0.0216667	0.038	-0.00133333	0.042	0.073	0.063	0.0193333	0.0283333	0.125333	0.0623333	0.0526667	0.0366667	0.0703333	0.0526667	0.0186667	-0.01	-0.00766667	0.0243333
	11:30:00	0.0146667	-0.006	0.0326667	0.047	0.015	0.0526667	0.073	0.056	0	0.0316667	0.101333	0.0756667	0.0653333	0.0366667	0.057	0.0463333	0.00966667	-0.011	0.0186667	0.0136667
	12:00:00	0.00666667	0.0233333	0.0426667	0.0363333	0.0216667	0.043	0.032	0.0333333	0	0.0316667	0.056	0.0486667	0.055	0.015	0.0426667	0.0106667	0.00866667	-0.011	0.0186667	0.0103333
	12:30:00	0.00833333	0.038	0.0656667	0.0363333	0.0216667	0.043	0.0353333	0.0406667	0.0246667	0.0386667	0.0446667	0.0486667	0.0693333	0.0133333	0.045	0.00666667	0.0183333	-0.011	0.0376667	0.0103333
	13:00:00	0.0216667	0.0513333	0.067	0.0363333	0.0106667	0.03	0.0353333	0.0256667	0.0206667	0.028	0.0186667	0.0443333	0.0606667	0.0133333	0.06	0.0256667	0.015	0.013	0.0366667	0.0103333
	13:30:00	0.0133333	0.0656667	0.052	0.0143333	0.0106667	0.0246667	0.002	0.0113333	0.0133333	0.028	0.031	0.0693333	0.0606667	-0.00166667	0.0256667	0.0136667	0.0356667	0.0153333	0.0366667	0.0186667
	14:00:00	0.0133333	0.081	0.0423333	0.0136667	0.0106667	0.0246667	-0.00333333	0.00866667	0.031	0.0166667	0.0186667	0.0423333	0.0856667	-0.00166667	0.0186667	0.0136667	0.0206667	0.022	0.041	0.005
	14:30:00	0.0223333	0.111	0.0416667	0.0116667	0.008	0.0323333	0.016	0.0386667	0.032	0.028	0.01	0.0416667	0.073	0.00766667	0.0243333	0.0206667	0.064	0.015	0.019	0.005
	15:00:00	0.0246667	0.081	0.0213333	0.017	0.008	0.0323333	0.0176667	0.0293333	0.0496667	0.02	0.0266667	0.044	0.073	0.00833333	0.0243333	0.0206667	0.061	0.015	-0.0166667	0.0323333
	15:30:00	0.0206667	0.076	0.0103333	0.017	0.008	0.0323333	0.0176667	0.021	0.039	0.021	0.029	0.0526667	0.0586667	0.01	0.0243333	0.0206667	0.0513333	0.004	-0.0356667	0.0323333
	16:00:00	0.0113333	0.0493333	0.00466667	0.017	0.008	0.0183333	0.0176667	0.021	0.043	0.013	0.029	0.0436667	0.036	0.0203333	0.0103333	0.000333333	0.0556667	-0.01	-0.0356667	0.029
	16:30:00	0.0113333	0.0406667	0.00466667	0.0323333	0.019	0.02	0.023	0.021	0.0503333	0.013	0.0166667	0.0186667	0.0426667	0.0203333	0.0103333	0.0123333	0.0446667	-0.015	-0.0363333	0.0206667
	17:00:00	0.021	0.026	0.00466667	0.0436667	0.0243333	0.02	0.0263333	0.021	0.0326667	0.0243333	0.0166667	0.0186667	0.017	0.0203333	0.0213333	0.000333333	0.0546667	-0.015	-0.0363333	0.0206667
	17:30:00	0.012	0.019	-0.00566667	0.0313333	0.0163333	0.00466667	0.007	-0.005	0.0316667	0.00266667	0.0166667	0.00866667	0.017	0.011	0.0156667	-0.0133333	0.0113333	-0.00833333	-0.0383333	0.022
	18:00:00	0.00666667	0.03	0.0146667	0.0293333	0.0163333	0.0123333	0.007	0	0.014	0.0106667	0	0.0193333	0.0176667	0.0103333	0.0156667	-0.0133333	0.0143333	-0.00833333	-0.00266667	-0.002
	18:30:00	0.008	0.022	0.0196667	0.0293333	0.0163333	0.0123333	0.0183333	0.00533333	0	0.00266667	0	0.0106667	0.0176667	0.0103333	0.0156667	-0.0133333	0.0143333	0.00266667	-0.00266667	0.00766667
	19:00:00	0.0133333	0.0223333	0.015	0.0206667	0.0163333	0.0123333	0.0183333	0.00533333	0.0223333	0.0106667	0.0123333	0.0106667	0.0176667	0	0.0156667	-0.00166667	0.00466667	0	-0.00266667	0.011
	19:30:00	0.0243333	0.0206667	0.015	0.00533333	0.00533333	0.0106667	0.0146667	0.00533333	0.0223333	0.0106667	0.00833333	0.0116667	0.011	0	0.0206667	-0.00166667	-0.01	0	-0.002	0.011
	20:00:00	0.0206667	0.0126667	0.015	-0.00533333	0	0.0106667	0.0116667	0.00533333	0.0223333	0	0.00833333	0.0116667	0.0116667	0	0.01	0.0103333	-0.00466667	0	-0.002	0.011
	20:30:00	0.0206667	0.0126667	0.015	-0.000333333	0.0116667	0.0106667	0.0126667	0.00533333	0.0326667	-0.00266667	0.00833333	0.0116667	0.0116667	0.00533333	0.012	0.0103333	-0.00466667	0.015	0	0.00966667
	21:00:00	0.0236667	0.012	0.0306667	-0.00366667	0.0116667	0.00266667	0.0126667	0.00533333	0.0326667	-0.00266667	0.00833333	0.001	0	0.00533333	0.012	0.00366667	-0.00466667	0.015	0	0.00966667
	21:30:00	0.0223333	0.0316667	0.0256667	-0.00366667	0.0116667	0.0166667	0.00133333	-0.00266667	0.0326667	0.00466667	0.00833333	0.001	0	0.00533333	0.012	0	-0.00466667	0.0326667	0	0
	22:00:00	0.017	0.0316667	0.0256667	0.005	0.0116667	0.0166667	0.00133333	-0.00266667	-0.00666667	0.00466667	-0.004	0.001	0	0.00533333	0.012	-0.0103333	-0.00466667	0.0236667	0	0
	22:30:00	0.006	0.0333333	0.0256667	0.005	0.0116667	0.00333333	0.00133333	-0.00366667	0.0213333	-0.00533333	0	0	0	0.00533333	0.007	-0.0103333	0.01	0.0326667	0	0
	23:00:00	0	0.038	0.0256667	0.005	0.0116667	0.00333333	0.001	-0.00366667	0.0213333	0.00933333	0	0	0	0.00533333	0.002	-0.0103333	0.00433333	0.0326667	0	0
	23:30:00	0	0.038	0.0256667	0	0	0.000333333	0.0106667	-0.00366667	0.011	0.012	0	0	0	0	0	-0.0103333	0.006	0.0176667	0	0
	1900-01-01	0	0.0723333	0	0	0	0.000666667	0.00333333	-0.00366667	0.011	0.012	0	0	0.025	0	0	-0.00366667	0.006	0.0176667	0	0
	1900-01-01 00:30:00	0	0.0506667	0	0.00966667	0	0.00766667	0.0126667	0.00466667	0.011	0.00466667	0	0	0.025	0	0.0146667	0.0103333	0.006	-0.00666667	0	0
	1900-01-01 01:00:00	0.0176667	0.066	0	0.00966667	0	0.00766667	0.0126667	0.00466667	0.028	0.00466667	0	0	0.025	0	0.0146667	0.0103333	0.006	-0.008	0	0
	1900-01-01 01:30:00	0.0176667	0.0733333	0	0.00966667	0	0.021	0.0126667	0.00566667	0	0.0206667	0	0	0.025	0	0.0146667	0.0103333	-0.009	-0.017	0	0
	1900-01-01 02:00:00	0.0176667	0.07	0	0.0113333	0	0.0186667	0.0243333	0.00566667	0.0173333	0.006	0	0	0.025	0	0.0146667	0.0103333	-0.00466667	-0.017	0	0
	1900-01-01 02:30:00	0.0176667	0.07	0.00433333	0.0113333	0	0.0293333	0.038	0.00566667	0.0173333	0.006	0.011	0	0.0606667	0	0.0133333	0.0103333	0.00933333	-0.017	0	0
	1900-01-01 03:00:00	0.0153333	0.0173333	0.00433333	0.0113333	0	0.0293333	0.0453333	0.015	0.0173333	0.0143333	0.011	0.0106667	0.0356667	0	0.004	0.0103333	0.0273333	-0.017	0	0
	1900-01-01 03:30:00	0.0153333	0.0156667	0.00433333	0.00166667	0	0.00833333	0.036	0.00933333	0.0173333	0.0143333	0.011	0.0106667	0.0356667	0	-0.0106667	0	0.0273333	-0.0293333	0	0
	1900-01-01 04:00:00	0.00766667	0.000333333	0.00433333	0.00166667	0	0.00833333	0.036	0.0153333	0.0173333	-0.000666667	0.011	0.0106667	0.0356667	0	-0.0106667	0	0.0273333	-0.004	0	0
	1900-01-01 04:30:00	0.017	-0.007	0.0153333	0.00166667	0	0.0216667	0.036	0.0153333	0.042	0.00833333	0.011	0.0106667	0.0356667	0	0.009	0	0.0513333	-0.004	0.0156667	0
	1900-01-01 05:00:00	0.027	-0.000333333	0.0216667	0	0.0156667	0.0463333	0.035	0.0153333	0.0246667	0.00833333	0.011	0.0106667	0.0356667	0	0.009	0	0.0366667	-0.004	0.0156667	0
	1900-01-01 05:30:00	0.0356667	0.00266667	0.024	0.00966667	0.0156667	0.0356667	0.0106667	0.0153333	0.0246667	0.00833333	0	0.0106667	0.007	0	0.0103333	0	0.027	-0.004	0.0156667	0
	1900-01-01 06:00:00	0.0343333	0.00133333	0.0276667	0.00966667	0.0156667	0.0356667	0.0216667	0.006	0.0246667	0	0	0	0.007	0.0213333	0.0173333	0	0.009	0.0106667	0.0156667	0
	1900-01-01 06:30:00	0.0343333	0.014	0.0193333	0.00133333	0.0213333	0.00166667	0.0106667	0.00633333	0.022	-0.022	0.0136667	-0.00333333	0.007	0.0213333	0.0226667	-0.0133333	0.0273333	0.0216667	0	0
	1900-01-01 07:00:00	0.0243333	0.014	0.0193333	0.00133333	0.0213333	-0.003	0.041	0.00233333	0.022	-0.007	0.0136667	-0.00333333	0.007	0.02	0.0226667	-0.0133333	0.0216667	0.00666667	-0.005	0
	1900-01-01 07:30:00	0.014	0.0303333	0.0166667	0.00133333	0.0213333	-0.0193333	0.041	0.00233333	-0.00266667	-0.00833333	0.013	-0.00333333	0.007	0.02	0.003	-0.0133333	0.0193333	-0.00166667	-0.0206667	0
	1900-01-01 08:00:00	0.013	0.0273333	0.0103333	0.00133333	0.000333333	-0.0416667	0.0226667	0.00533333	-0.00266667	-0.0123333	0.025	-0.00333333	0.007	0.02	0.003	-0.0166667	0.0253333	-0.002	-0.0206667	0
	1900-01-01 08:30:00	0.00433333	0.017	0.013	-0.011	0.000333333	-0.042	0.0226667	0.00533333	-0.00266667	-0.0123333	0.025	-0.00333333	0	0.0303333	0.003	-0.0166667	0.0193333	-0.002	-0.0206667	0
	1900-01-01 09:00:00	0.00733333	0.025	0.00933333	-0.014	0.000333333	-0.034	0.0123333	0.00533333	-0.000333333	-0.018	0.025	-0.00333333	0	0.009	0.002	-0.0166667	0.025	-0.0166667	-0.0206667	0
	1900-01-01 09:30:00	0.009	0.0353333	0.0173333	0.012	-0.00533333	0	0.0233333	0.005	0.00233333	0.0136667	0.0103333	0	0	0.009	-0.00333333	-0.00333333	0.00133333	-0.00866667	-0.005	0
	1900-01-01 10:00:00	0.00833333	0.059	0.0106667	0.012	-0.00533333	0.0116667	-0.007	0.003	0.00233333	0.0136667	0.003	0	0	0.0103333	0.006	-0.00333333	0.007	0.00166667	0	0
	1900-01-01 10:30:00	0.00766667	0.0503333	0.00233333	0.012	-0.00533333	0.027	-0.007	0.00666667	0.00233333	0	0.00366667	0	-0.000333333	0.016	0.006	-0.00333333	0.00933333	0.01	0	0
	1900-01-01 11:00:00	0.00366667	0.053	0.00233333	0.012	0	0.027	0.000666667	0.00866667	0.00233333	0.004	-0.00833333	0.00233333	-0.000333333	0.016	0.011	0	0.00133333	0.0103333	0	0
	1900-01-01 11:30:00	0.00366667	0.06	-0.007	0.0146667	0	0.0273333	0	0.00866667	0.00233333	0.004	-0.00833333	0.00233333	-0.000333333	0.00566667	0.011	0.009	0.00133333	0.0103333	-0.00866667	0
	1900-01-01 12:00:00	0.00433333	0.047	-0.007	0.0176667	0.0166667	0.0193333	-0.000666667	-0.00133333	0	0.00966667	-0.033	0.00233333	0.003	0.00566667	0.0143333	0.009	-0.00433333	0.021	0.001	0
	1900-01-01 12:30:00	0.00266667	0.0256667	0.00466667	0	0.0166667	0.0293333	-0.000666667	-0.00133333	0	-0.005	-0.032	0.00233333	0.003	0.00566667	0.0143333	0.009	0.001	0.0313333	0.001	0
	1900-01-01 13:00:00	0.0126667	0.008	0.0113333	0	0.019	0.0223333	0.00433333	0	0	-0.0196667	0.00433333	0.00233333	0.003	0.00566667	0.005	0.0126667	0.001	0.021	0.001	0
	1900-01-01 13:30:00	0.0203333	0.000333333	0.0113333	0	0.019	0.01	0.00433333	-0.00366667	-0.0336667	-0.0236667	0.00433333	0.00233333	0.00333333	0	0.005	0.0126667	-0.0466667	0.021	0.001	0.00133333
	1900-01-01 14:00:00	0.0153333	0.000666667	0.0336667	0	0.019	0.0176667	0.00433333	-0.00866667	-0.0336667	-0.0236667	0.00433333	0	0.00333333	0	0	0.0126667	-0.054	0.021	0.011	0.00133333
	1900-01-01 14:30:00	0.0176667	0.0526667	0.041	0.008	0.0516667	0.0326667	0.0293333	-0.0176667	-0.04	-0.0163333	0.029	0.0126667	0.00433333	0	0.001	0.0136667	-0.0533333	0.0313333	0.028	0.0123333
	1900-01-01 15:00:00	0.0176667	0.056	0.041	0.008	0.035	0.0326667	0.0293333	-0.006	-0.033	-0.00633333	0.0536667	0.0126667	0.001	0	0.001	0.0136667	-0.0596667	0.0193333	0.0223333	0.0123333
	1900-01-01 15:30:00	0.0176667	0.056	0.0296667	0.008	0.035	0.0226667	0.0293333	-0.006	-0.033	-0.00133333	0.0536667	0.0126667	0.001	0	0.001	0.0136667	-0.0596667	0.009	0.0223333	0.025
	1900-01-01 16:00:00	0.0113333	0.05	0.0503333	0.008	0.0326667	0.024	0.0243333	-0.00733333	-0.033	0.0133333	0.0246667	0.0126667	0.001	0.013	0.00833333	0.01	-0.0596667	0.009	0.0253333	0.0343333
	1900-01-01 16:30:00	0.00533333	0.05	0.0503333	0.008	0.0326667	0.024	0.0243333	0.0213333	0.000666667	0.0173333	0.0246667	0.0126667	0.012	0.013	0.00833333	0.01	-0.021	0.009	0.031	0.033
	1900-01-01 17:00:00	0.00533333	0.0456667	0.028	0.008	0.0326667	0.0163333	0.0213333	0.003	0.000666667	0.0173333	0.0246667	0.0126667	0.023	0.013	0.00833333	0.01	0.000666667	0.0103333	0.021	0.033
	1900-01-01 17:30:00	0.003	-0.006	0.023	0	0	0.00133333	-0.003	0.012	0.007	0.01	0	0	0.022	0.013	0.00733333	0	0	0	0.0126667	0.022
	1900-01-01 18:00:00	0.003	-0.00533333	0.0383333	0	0	0.00133333	-0.003	0.0103333	0	0	0	0.00966667	0.022	0.01	0.00733333	0	0.022	0.00133333	0.0116667	0.022
	1900-01-01 18:30:00	-0.00433333	-0.00533333	0.026	0	0	0.012	-0.003	0.0103333	0	-0.0193333	0	0.00966667	0.022	0.01	0.00733333	0	0.022	0.00133333	0.0116667	0.00933333
	1900-01-01 19:00:00	-0.00733333	-0.00533333	0.00533333	0	0	0.0106667	-0.00233333	0.0103333	0	-0.0193333	0	0.00966667	0.022	-0.002	0	0	0.022	0.00133333	0.00866667	0
	1900-01-01 19:30:00	-0.00733333	-0.007	0.00533333	0	0	0.0106667	-0.00233333	-0.0183333	0	-0.0193333	0	0.00966667	0.011	-0.000666667	0.0183333	0	0.0153333	0.00133333	0.003	0
	1900-01-01 20:00:00	-0.00733333	-0.00266667	0.012	0.009	0	0.0106667	0.00266667	0	0	-0.0193333	0	0.00966667	0	0.0123333	0.0183333	0	0.009	0	0.003	0
	1900-01-01 20:30:00	-0.00733333	-0.00266667	0.00966667	0.009	0	0.00933333	0.00266667	0.0386667	0	-0.0193333	0	0.00966667	0	0.0123333	0.0183333	0	0.009	0	0.003	0
	1900-01-01 21:00:00	-0.00733333	0.0223333	-0.00566667	0.009	0.0233333	0.00933333	0.00266667	0.0476667	0	-0.0193333	0	0	0	0.0153333	0.0183333	0	-0.015	0	0	0.021
	1900-01-01 21:30:00	0	0.0223333	0.00666667	0.009	0.0233333	-0.00133333	0.00266667	0.0476667	0	0	0	0.016	0	0.0153333	0.0343333	0	-0.0136667	0	0.0146667	0.021
	1900-01-01 22:00:00	0	0.0283333	0.00666667	0.009	0.0233333	-0.00933333	0.002	0.0476667	0.0253333	0.00633333	0.001	0.016	0	0.0143333	0.0343333	0	-0.0136667	0	0.0146667	0.021
	1900-01-01 22:30:00	0	0.029	0.00666667	0.009	0.0233333	-0.01	0.002	0.0476667	0.0253333	0.00633333	0.001	0.015	0	0.013	0.016	0	-0.0136667	0	0.0146667	0.021
	1900-01-01 23:00:00	0	0.029	0	0	0.0233333	-0.01	0	0.0476667	0.0253333	0.00633333	0.001	0.015	0	0	0.016	0	-0.0136667	0	0.0146667	0.021
	1900-01-01 23:30:00	0	0.029	-0.00233333	0	0.0233333	-0.00866667	0	0.009	0.0253333	0.00633333	0.001	0.015	0	0	0.029	0	-0.007	0	0.0146667	0.0126667
	1900-01-02	0	0.005	-0.00233333	0.0113333	0.012	-0.00866667	0.0103333	0	0.0253333	0.00633333	0.001	0.015	0	0	0.029	0	0.00133333	0.014	0.024	-0.00833333
	1900-01-02 00:30:00	0	-0.034	-0.00233333	0.0113333	0.012	-0.00866667	0.0103333	0	0.0253333	0.00633333	0.001	-0.001	0	0	0.013	0	0	0.016	0.00933333	-0.00833333
	1900-01-02 01:00:00	0	-0.00133333	-0.00233333	0.0263333	0.012	-0.000666667	0.0103333	0	0	0	0.0106667	-0.001	0	0	0.013	0.008	-0.002	0.0266667	0.00933333	-0.00833333
	1900-01-02 01:30:00	0	-0.000333333	-0.00233333	0.0263333	0.012	0	0.0103333	0	0	0	0.0106667	0	0	0	0.013	0.0106667	-0.002	0.0266667	0.00933333	-0.00833333
	1900-01-02 02:00:00	0	0.0153333	-0.00233333	0.0263333	0.012	0	0.0103333	0	0	0	0.0106667	0	0	0	0.0213333	0.0106667	0.0136667	0.0266667	0.00933333	-0.00833333
	1900-01-02 02:30:00	0.00733333	0.0153333	0	0.0263333	0.012	0	0.0103333	0	0	0	0.0106667	0	0	0	0.00833333	0.0106667	0.007	0.0266667	0.00933333	-0.00133333
	1900-01-02 03:00:00	0.00733333	-0.0156667	0	0.015	0	0	0	0	0	0.011	0.0346667	0	0	0	0.00833333	0.0106667	0.007	0.0126667	0	-0.00133333
	1900-01-02 03:30:00	0.015	0.0233333	0	0.015	0.015	0.000666667	0	0	0	0.0216667	0.042	0	0	0	0.00833333	0.0106667	0.007	0.0106667	0.0153333	0.019
	1900-01-02 04:00:00	0.015	-0.0153333	0.00666667	0	0.015	0.000666667	0	-0.0146667	0	0.0216667	0.0526667	0	0	0	0.00833333	0.00266667	0	-0.00266667	0.0153333	0.019
	1900-01-02 04:30:00	0.015	-0.0163333	0.00666667	0	0.015	0.000666667	0	-0.0146667	0	0.0216667	0.0526667	0	0	0	0.00833333	0	0.00666667	-0.00266667	0.0256667	0.019
	1900-01-02 05:00:00	0.042	-0.032	0.00666667	0.00966667	0.0256667	0.0116667	0	-0.0146667	0	0.0216667	0.0526667	0	0	0	0	0	-0.009	-0.002	0.0256667	0.019
	1900-01-02 05:30:00	0.0346667	-0.032	0.00666667	0.00966667	0.038	0.017	0.0116667	-0.0146667	0	0.0216667	0.0633333	0	0	0	0	0	-0.009	-0.002	0.0256667	0.0203333
	1900-01-02 06:00:00	0.0433333	-0.01	0.00666667	0.00966667	0.038	0.017	0.0116667	-0.0146667	0.0113333	0.0106667	0.048	0	0	0	0.00133333	0	-0.009	-0.002	0.0256667	0.0316667
	1900-01-02 06:30:00	0.0286667	-0.01	0.00666667	0.00966667	0.023	0.0113333	0.0116667	0.00566667	0.00933333	0	0.0296667	-0.00866667	0	0	0.00133333	-0.0106667	0	-0.002	-0.0143333	-0.0106667
	1900-01-02 07:00:00	0.0286667	-0.01	0	0.00966667	0.0226667	0.0113333	0.0223333	0.0203333	0.00933333	0	0.00833333	-0.00866667	0	0	0.00133333	-0.0106667	0.009	0.022	-0.0143333	-0.0106667
	1900-01-02 07:30:00	0.0286667	-0.009	0	0.00966667	0.0226667	0.0113333	0.0116667	0.0203333	0.00933333	0	0.00833333	-0.00866667	0	0.007	0.00133333	-0.0106667	0.0156667	0.022	-0.0246667	-0.0106667
	1900-01-02 08:00:00	0.00166667	-0.009	0.00866667	0	0.012	0.00433333	0.0116667	0.023	0.00933333	0	0.00833333	-0.00866667	0	0.007	0.00133333	-0.0106667	0.0156667	0.0213333	-0.0246667	-0.0106667
	1900-01-02 08:30:00	0.00166667	-0.0193333	0.00866667	0	-0.0303333	0.00366667	0	0.023	0.00933333	0	-0.00233333	-0.00866667	0	0.007	0.00133333	-0.0106667	0.0156667	0.0213333	-0.0246667	-0.0106667
	1900-01-02 09:00:00	0.00166667	-0.0103333	0.00866667	0	-0.0303333	0.00366667	0	0.023	-0.002	0	-0.008	0.00233333	0.00233333	-0.00733333	0	-0.0106667	0.0313333	0.0213333	-0.0246667	-0.022
	1900-01-02 09:30:00	0.000666667	-0.0103333	0.00866667	0	-0.0303333	0.00866667	0.00733333	0.00266667	0	0.0116667	-0.001	0.011	0.00233333	-0.00733333	-0.007	0	0.0223333	0.0213333	0	0
	1900-01-02 10:00:00	0.00133333	-0.0103333	0.00866667	0	-0.03	0.00866667	-0.0156667	0.00266667	0	0.0116667	-0.001	0.011	0.00666667	-0.00733333	0.00166667	0.0106667	0.0223333	0	0.013	0
	1900-01-02 10:30:00	0.0193333	-0.0103333	0.00866667	0.00833333	-0.03	-0.000666667	-0.005	0.00266667	0	0.0116667	-0.019	0.011	-0.0153333	-0.00366667	0.0106667	0.0106667	0.022	0	0.013	0
	1900-01-02 11:00:00	0.0193333	-0.0103333	0	0.00833333	-0.0163333	0.007	-0.014	0	0	0.0116667	-0.019	0.011	-0.0133333	-0.00366667	0	0.0106667	0.022	0	0.0156667	0.011
	1900-01-02 11:30:00	0.0193333	0	0	0.00833333	0.0163333	0.00233333	-0.014	0	0	0.0116667	-0.038	0.011	-0.0133333	-0.00366667	0	0.0106667	0.022	0	0.025	0.011
	1900-01-02 12:00:00	0.0106667	0.001	-0.002	0.001	0.0163333	0.0193333	-0.014	0.0556667	0	0.0116667	-0.041	0	-0.0156667	0.0106667	0.005	0.0106667	0.00633333	-0.002	0.025	0.011
	1900-01-02 12:30:00	0.0116667	0.001	-0.002	0.001	0.0273333	0.00833333	-0.0213333	0.0146667	0	0	-0.037	0.00233333	-0.0583333	0.00866667	0.0216667	0.0106667	0.00633333	-0.002	0.029	0.011
	1900-01-02 13:00:00	0.011	0.001	-0.002	0.001	0.0273333	0.00833333	-0.009	0.0206667	0.0173333	0	-0.037	0.00233333	-0.0626667	0.00866667	0.0123333	0	0.00633333	-0.002	0.016	0.011
	1900-01-02 13:30:00	-0.007	0.001	0.006	-0.00733333	0.0273333	0.0286667	-0.009	0.0206667	0.0173333	-0.0103333	-0.019	0.00233333	-0.0353333	-0.002	0.00333333	0	0	-0.002	0.00833333	0.011
	1900-01-02 14:00:00	-0.007	0.00633333	0.006	-0.00733333	-0.008	0.0203333	0	0.0206667	0.0173333	-0.0103333	-0.019	0.005	-0.0196667	-0.002	0.014	0	0	-0.002	0.0153333	0
	1900-01-02 14:30:00	0.0206667	-0.0296667	0.0133333	-0.00733333	0.006	0.0203333	0.0163333	0.0206667	0.0523333	-0.0103333	0	0.005	-0.0196667	-0.002	0.0203333	0.0213333	0.023	0.00633333	0.032	0.0126667
	1900-01-02 15:00:00	0.0146667	-0.0306667	0.023	0	0.006	0.00333333	0	-0.036	0.0523333	-0.0103333	0	0.005	-0.0196667	-0.002	0.0226667	0.0213333	0.0126667	0.00833333	0.032	0.0126667
	1900-01-02 15:30:00	0.0216667	-0.0306667	0.023	0.009	-0.005	0.0143333	0.0113333	0.005	0.0523333	-0.0103333	0	0.0136667	0.023	0.00466667	0.022	0.0213333	0.0126667	0.00833333	0.028	0.0126667
	1900-01-02 16:00:00	0.0216667	-0.0306667	0.023	0.009	-0.005	0.012	0.0113333	0.014	0.035	-0.0103333	0	0.0223333	0.023	0.00466667	0.0226667	0.0213333	0.0126667	0.00833333	0.028	0.0126667
	1900-01-02 16:30:00	0.0216667	-0.0306667	0.015	0.009	-0.005	0.001	0.0113333	0.014	0.035	0	0	0.0223333	0.0223333	0.00466667	0.0226667	0.0243333	0.0126667	0.0193333	0.0356667	0.0236667
	1900-01-02 17:00:00	0.0303333	-0.036	0.015	0.009	0.0166667	-0.00233333	0.0113333	0.014	0.035	0	0	0.0196667	0.00466667	0.00466667	0.0226667	0.0243333	0.0126667	0.0193333	0.026	0.0236667
	1900-01-02 17:30:00	0.00266667	0	0.00766667	0.009	0.0116667	-0.00233333	-0.005	0.014	0	0	0	0.0196667	0.00466667	0.00466667	0.0163333	0.003	-0.0103333	0.0216667	0	0.011
	1900-01-02 18:00:00	0.00866667	0	0	0.009	0.0116667	0.013	0.0113333	0.015	0	-0.000666667	0.00766667	0.0196667	0.00466667	0.00466667	0.009	0.003	0	0.0216667	0	0.011
	1900-01-02 18:30:00	0.0156667	0.0156667	0	0	0.0116667	0.0123333	0	0.015	0	-0.000666667	0.00766667	0.00866667	0.00466667	0	0	0.003	0	0.0216667	0	0.011
	1900-01-02 19:00:00	0.0156667	0.0156667	0	0	0.0116667	0.006	0	0	0	-0.000666667	0.00766667	0	0.00466667	0	0	0.003	0	0.0216667	0	0.011
	1900-01-02 19:30:00	0.0156667	0.0186667	0	0	0.0116667	0.006	0	-0.00333333	0	-0.000666667	0.00766667	0	0	0	0	0	0	0.0106667	0	0
	1900-01-02 20:00:00	0.007	0.0186667	0	0	0.0116667	-0.00266667	0.0106667	-0.00333333	0	-0.000666667	0.00766667	0	0	0	0	0	0	0.0106667	0	0
	1900-01-02 20:30:00	0.007	0.0186667	0	0	0	-0.00266667	0.0106667	-0.00333333	0	-0.000666667	0.00766667	0	0	0	0	0	0	0	0	0
	1900-01-02 21:00:00	0.007	0.0186667	0	0	0	-0.018	0.005	-0.00333333	0	0	0	0	0	0	0	0	0	0	0	0
	1900-01-02 21:30:00	0	0.003	0	0	0	-0.0173333	0.005	-0.00333333	-0.0216667	0	0	0	0	0	0	0	0	0	0	0
	1900-01-02 22:00:00	0	0.003	0	-0.00433333	0	-0.00866667	0.00466667	-0.0123333	-0.0216667	0	0	0	0.0153333	0	0	0	0	0	0	0
	1900-01-02 22:30:00	0	0	0	-0.00433333	0	-0.00866667	0.0173333	0.000666667	-0.0216667	0	0	0	0.0153333	0	0	0	0	0	0	0
	1900-01-02 23:00:00	0	0	0	0.00466667	0	0	0.00666667	0.000666667	-0.0216667	0	0	0	0.0283333	0	0	0	0	0	0	0
	1900-01-02 23:30:00	0.00166667	0	0	0.00466667	0	0	0.00666667	0.000666667	0.00866667	0	0	0	0.0283333	0	0	0	0	0	0	0
	1900-01-03	0.00166667	0	0	0.00466667	0	0	0.0123333	0.000666667	0.00866667	0	0	0	0.0283333	0	0.0153333	0	0	0	0	0
	1900-01-03 00:30:00	0.00166667	0.003	0.000666667	0.00466667	0	-0.0246667	0.0123333	0.000666667	0.0496667	0	0	0	0.0283333	0	0.0153333	0	0	0	0	0
	1900-01-03 01:00:00	0.00166667	0.0103333	0.000666667	0.009	0	-0.008	0.0126667	0.0223333	0.0496667	0	0	0	0.013	0	0.022	0	0	0	-0.000666667	0
	1900-01-03 01:30:00	-0.00433333	0.0136667	0.000666667	0.009	0	0.00766667	0	0.0126667	0.0496667	0	0	0	0.013	0	0.022	0	0	0	-0.000666667	0
	1900-01-03 02:00:00	0.00866667	0.0136667	0.000666667	0	0	0.00766667	0	0.0193333	0.0496667	0	0	0	0	0	0.022	0	0	0	0.0146667	0
	1900-01-03 02:30:00	0.007	0.0136667	0.00933333	0	0	0.00766667	0	0.0193333	0.0193333	0	0.009	0	0	0	0.022	0	0	0	0.0146667	0
	1900-01-03 03:00:00	0.007	0.0136667	0.00933333	0	0.007	0.00766667	0	0.015	0.0193333	0	0.009	0	0	0	0.00666667	0	0	0	-0.000666667	0
	1900-01-03 03:30:00	0.0143333	0.0186667	0.00866667	0.00933333	0.0223333	0.0323333	0.012	0.015	0	0.0176667	0.0256667	0.033	0.0276667	0.0106667	-0.004	0	0	0	0.0243333	0.00266667
	1900-01-03 04:00:00	0.0143333	0.0113333	0.00866667	0.00933333	0.0223333	0.0156667	0.0206667	0.00233333	0	0.0176667	0.0463333	0.033	0.0276667	0.0106667	-0.0106667	0	0	0	0.025	0.00266667
	1900-01-03 04:30:00	0.0203333	0.008	0.00866667	0.00933333	0.033	0.00166667	0.0206667	0.00233333	0	0.0176667	0.0556667	0.059	0.0276667	0.0106667	-0.0106667	0	0	0	0.0373333	0.00266667
	1900-01-03 05:00:00	0.0183333	0.008	0.00733333	0.00933333	0.033	0.0113333	0.033	-0.00433333	0	0.0176667	0.0663333	0.059	0.0276667	0.0106667	0.00733333	0	-0.00466667	0	0.022	0.00266667
	1900-01-03 05:30:00	0.018	0.009	0.00633333	0.019	-0.0243333	0.011	0.033	-0.00433333	0	0.0176667	0.068	0.059	0.0276667	0.0436667	0.00733333	0	-0.00466667	-0.0136667	0.022	0.00266667
	1900-01-03 06:00:00	0.018	0.02	0.0143333	0.019	-0.02	0.006	0.033	-0.00966667	0	0.0176667	0.0873333	0.059	0.044	0.0436667	0.018	0	-0.00466667	0.00666667	0.0373333	0.00266667
	1900-01-03 06:30:00	0.0106667	0.012	0.0143333	0.00966667	-0.0463333	0.00333333	0.021	-0.00966667	0.00533333	-0.0143333	0.0486667	0.026	0.0103333	0.0316667	0.0336667	-0.00666667	0.00966667	-0.0136667	0.0123333	0
	1900-01-03 07:00:00	0.0106667	-0.011	0.0143333	0.00966667	-0.0463333	0.000666667	0.0123333	-0.00966667	0.00533333	-0.0143333	0.028	0.026	0.0103333	0.0316667	0.0336667	-0.00666667	0.00966667	-0.045	0.0123333	0
	1900-01-03 07:30:00	0.0106667	-0.011	0.0143333	0.00966667	-0.057	-0.00533333	0.0123333	-0.007	0.00533333	-0.0143333	0.0186667	0.0173333	0.0103333	0.0316667	0.0336667	-0.00666667	0.00966667	-0.025	0	0
	1900-01-03 08:00:00	-0.000333333	-0.011	0.00766667	0.00966667	-0.057	-0.015	-0.000666667	-0.00333333	0.00533333	-0.0143333	0.0213333	0.0173333	0.0103333	0.0316667	0.0156667	-0.00666667	0.0143333	-0.0126667	0	0
	1900-01-03 08:30:00	-0.007	0.000333333	0	0	0.00866667	-0.0106667	-0.000666667	-0.00333333	0.00533333	-0.0143333	0.0106667	0.02	0.0103333	-0.00133333	0.0166667	-0.00666667	0.0143333	-0.0173333	0	0
	1900-01-03 09:00:00	-0.007	0.005	0.00766667	0	-0.00266667	-0.017	-0.000666667	0.00633333	0.00733333	-0.0143333	-0.0363333	0.02	-0.006	0.00866667	0.006	-0.00666667	0.0143333	-0.041	0	0
	1900-01-03 09:30:00	-0.007	0.005	0.00766667	0	0.00833333	0.00166667	-0.000666667	0.00633333	0.002	0.00466667	-0.0143333	0.02	0.00933333	0.0223333	0.001	0	0	-0.00966667	0	0
	1900-01-03 10:00:00	0.003	0.028	0.00766667	-0.00433333	0.00833333	0.00433333	-0.000666667	0.00633333	0.002	0.00466667	-0.0143333	0.02	0.00933333	0.0223333	0.011	0	0	0.0216667	0	0
	1900-01-03 10:30:00	0.0116667	0.028	0.00766667	-0.00433333	-0.003	0.0203333	-0.012	0.00366667	0.002	0.00466667	-0.0143333	0.00266667	0.0203333	0.0223333	0.011	0	0	0.00166667	-0.028	0
	1900-01-03 11:00:00	0.000666667	0.028	0.0156667	0.00166667	0.00733333	0.026	-0.0113333	0	-0.0856667	0.003	-0.0316667	0.00266667	0.0203333	0.0223333	0.011	0	0	-0.0216667	-0.028	0
	1900-01-03 11:30:00	0.00766667	0.0156667	0.0156667	0.00166667	-0.001	0.0313333	-0.001	0.00566667	-0.115333	0.003	-0.0316667	0	0.0203333	0.014	0.0233333	0	0	-0.00333333	-0.013	0
	1900-01-03 12:00:00	0.00766667	0.0233333	0	0.00166667	-0.001	0.0316667	-0.001	0.00566667	-0.117333	0.003	-0.004	-0.00966667	0.0203333	0.004	0.0233333	0	0	0	-0.013	0.0103333
	1900-01-03 12:30:00	0.00766667	0.0243333	0	0.00166667	-0.001	0.0156667	-0.001	0.00566667	-0.117333	-0.00166667	-0.004	-0.00966667	0.011	-0.00833333	0.0233333	0.00666667	0	-0.011	-0.005	0.0103333
	1900-01-03 13:00:00	-0.00233333	0.0243333	0	0.006	-0.001	0.0156667	-0.001	0.00566667	-0.117333	-0.00166667	-0.004	-0.00966667	0.011	-0.00833333	0.0133333	0.00666667	0	-0.011	-0.005	0.0103333
	1900-01-03 13:30:00	-0.011	0.0243333	0.0123333	0.0106667	0.0103333	-0.00366667	0.0103333	0.00566667	-0.110667	0.002	-0.004	-0.00966667	0	-0.00833333	0.0143333	0.00666667	0	-0.011	0.023	0.0103333
	1900-01-03 14:00:00	-0.00333333	0.0306667	0.0123333	0.00666667	0	-0.00933333	0.0103333	0.00566667	-0.023	0.00366667	0	-0.00966667	0.026	-0.0273333	0.0143333	0.00666667	0	0	0.023	0.0103333
	1900-01-03 14:30:00	0.003	0.0306667	0.0203333	0.00666667	0	0.004	0.0106667	0	0.00666667	0.00266667	0	-0.00966667	0.033	-0.0116667	0.0283333	0.0173333	-0.0116667	0.011	0.008	0.034
	1900-01-03 15:00:00	0.003	-0.00133333	0.0203333	0.00666667	0	0.015	0.0106667	0	0.00666667	0.00533333	0	0	0.033	0.00166667	0.0283333	0.0173333	-0.0233333	0.011	0.008	0.0236667
	1900-01-03 15:30:00	0.003	0.00566667	0.0203333	0.00666667	0	0.015	0.0106667	0	0.00666667	0.00533333	0	0	0.033	-0.00933333	0.0143333	0.0106667	-0.0233333	0.011	0	0.0236667
	1900-01-03 16:00:00	0.0123333	0.0213333	0.0203333	0.0126667	0	0.015	0.0106667	0	0.0183333	0.00533333	0	0	0.033	-0.00933333	0.0143333	0.0213333	-0.0233333	0.011	0	0.0236667
	1900-01-03 16:30:00	0.0123333	0.0213333	0.008	0.008	0	0.0156667	0.0106667	0.0163333	0.0116667	0.00166667	0	0	0.033	-0.00933333	0.0133333	0.0213333	-0.0233333	0.011	0	0.0236667
	1900-01-03 17:00:00	0.0156667	0.015	0.008	0.006	0	0.02	0.0106667	0.0163333	0.0116667	0.00166667	0	0	0.007	0.00966667	0.0133333	0.0213333	-0.0233333	0.011	0	0.0236667
	1900-01-03 17:30:00	0.00933333	0.015	0	0.006	0	-0.00266667	0	0.0163333	0.0116667	0.00266667	0	0	0	0.00233333	-0.014	0.0106667	-0.0116667	0.0106667	0	0
	1900-01-03 18:00:00	0.00933333	0.0236667	0	0.006	0	0.00133333	0.01	0.0163333	0.0116667	0.00366667	0	0	0	-0.011	-0.014	0.0106667	0	0.0106667	0	0.008
	1900-01-03 18:30:00	0.00933333	0.00733333	0	0.006	0	-0.003	0.01	0.0163333	0.0116667	0.00366667	0	0	0	0	0	0.0106667	0	0.0106667	0	0.008
	1900-01-03 19:00:00	0	-0.00833333	0	0	0	0.00833333	0.01	0.0163333	0	0.00366667	0	0.007	0	0	0	0	0	0.0106667	0	0.008
	1900-01-03 19:30:00	0	0.003	0	0	0	-0.00566667	0.01	0.003	0.00166667	0.00366667	0	0.007	0	0	0	0	0	0.0106667	0.0183333	0.00733333
	1900-01-03 20:00:00	0	-0.00566667	0	-0.009	0	-0.0213333	0.01	0.003	0.00166667	0.00366667	-0.018	0.007	0	0	0	0	0	0.0106667	0.0223333	0.00733333
	1900-01-03 20:30:00	0	-0.00566667	0	-0.009	0	-0.0173333	0.01	0.0156667	0.00166667	0.00366667	-0.00866667	0.007	0	0	0	0	0	0	0.0223333	0.00733333
	1900-01-03 21:00:00	0	-0.00566667	0	-0.009	0	-0.0213333	0.003	0.0156667	0.00166667	0	-0.006	0.007	0	0	0	-0.0136667	0.00833333	0.00566667	0.0223333	-0.000666667
	1900-01-03 21:30:00	0	0.00266667	0	-0.00466667	0	-0.028	0.003	0.0156667	0.00166667	0.0153333	-0.006	-0.036	0	0	0	-0.0136667	0.00833333	0.00566667	0.0223333	0.0113333
	1900-01-03 22:00:00	0	0.00266667	0	-0.00466667	0	-0.028	0.003	0.0156667	0.00166667	0.0286667	-0.006	-0.032	0.0153333	0	0	-0.0136667	0.00833333	0.00566667	0.0266667	0.0113333
	1900-01-03 22:30:00	0	-0.00833333	0	-0.00466667	0	-0.007	0.003	0.0126667	0	0.0286667	0.00833333	-0.032	0.0153333	0.024	0.00133333	-0.0206667	0.00833333	0.00566667	0.00833333	0.012
	1900-01-03 23:00:00	0	0.004	0	0.00433333	0	0.0193333	0.003	0.0126667	0	0.0286667	0.045	-0.032	0.0153333	0.024	0.0103333	-0.00966667	0.00833333	0.00566667	0.029	0.012
	1900-01-03 23:30:00	0	0.004	0	0.00433333	0	0.0153333	0.003	0	0	0.0286667	0.0403333	-0.032	0.0153333	0.024	0.0103333	-0.00966667	0.00833333	0.00566667	0.029	0.012
	1900-01-04	0	0.004	0	0.00433333	0	0.0153333	0	0	0	0.0286667	0.0486667	-0.032	0.0153333	0.0283333	0.0103333	0.004	0	0	0.029	0.012
	1900-01-04 00:30:00	0	0.011	0	0	0	0.0263333	0	-0.00266667	0	0.0133333	0.0593333	0.011	0.00933333	0.0283333	0.0103333	0.004	0	0	0.029	0
	1900-01-04 01:00:00	0	0.011	0	0	0	0.015	0	-0.00266667	0	0	0.0703333	0	-0.006	0.0283333	0.0103333	0.004	0	-0.0126667	0.0246667	0
	1900-01-04 01:30:00	0	0.0106667	0	0	0	0.015	0.0216667	0.00833333	0	0	0.062	0	-0.006	0.00433333	0.009	0.011	0	-0.014	0.0246667	0
	1900-01-04 02:00:00	0	0.007	0	0	0.004	0	0.0216667	0.00833333	0.00333333	0	0.0543333	0	-0.006	0.00433333	0	0	0	-0.000666667	-0.005	0
	1900-01-04 02:30:00	0	0.007	0	0	0.004	0	0.0216667	0.00833333	0.00333333	0	0.0496667	-0.005	-0.00933333	0.00433333	0	0.0106667	0	-0.000666667	-0.005	0
	1900-01-04 03:00:00	0	0.008	0	0	0.004	0	0.032	0.00833333	0.00333333	0	0.0493333	0.0156667	-0.00933333	0	0	0.0106667	0	-0.000666667	-0.005	0
	1900-01-04 03:30:00	0.0206667	0.002	0	0	0.004	0	0.032	0.0103333	0.00333333	0	0.0386667	0.0156667	-0.00333333	0.0193333	0	0.0106667	0	-0.000666667	-0.005	0
	1900-01-04 04:00:00	0.0206667	0.002	0	0	0.004	0.00933333	0.0333333	0.0103333	0.00333333	0	0.0386667	0.0156667	-0.00333333	0.0193333	0.0246667	0.0106667	0	0.012	-0.005	0
	1900-01-04 04:30:00	0.0206667	0.009	0.008	0.006	0.0143333	0.00433333	0.0116667	-0.000666667	0.00333333	0	0.0433333	0.0156667	-0.00333333	0.041	0.0246667	0.0106667	0	0.0133333	-0.005	0
	1900-01-04 05:00:00	0.0293333	0.009	0.008	0.006	0.0103333	0.00433333	0.0116667	-0.000666667	0	0.0213333	0.0416667	0.0176667	-0.00333333	0.041	0.0236667	0.0106667	0	0	0	0
	1900-01-04 05:30:00	0.0293333	0.00633333	0.0153333	0.006	0.033	0.00433333	0.009	0.011	0	0.0146667	0.0416667	0.0226667	0	0.0523333	0.0236667	0	0	0	0	0
	1900-01-04 06:00:00	0.0293333	0.012	0.031	0.00466667	0.033	0.00433333	-0.019	0.011	0	0.0146667	0.0423333	0.0156667	0	0.0523333	0.0236667	0	0	0	0	0.0103333
	1900-01-04 06:30:00	0.00866667	0.011	0.031	0.00466667	0.033	-0.00766667	-0.019	0.011	0	0.0156667	0.0423333	0.0156667	-0.00533333	0.033	0.054	-0.0176667	0	0	0.00966667	0.0103333
	1900-01-04 07:00:00	0.0104	0.0132	0.0372	0.0056	0.0396	-0.0204	-0.0244	0.0132	0	0.0188	0.0376	0.0188	-0.0064	0.0396	0.0352	-0.0212	0	0	0.0116	0.0124
	1900-01-04 07:30:00	0.013	0.006	0.0345	-0.002	0.034	-0.018	-0.0305	0.0165	0	0.0235	0.031	0.0235	-0.008	0.017	0.044	-0.0265	0	0	0.0145	0.0155
	1900-01-04 08:00:00	0	0.008	0.046	-0.00266667	0.0453333	-0.024	-0.0406667	0.022	0	-0.0113333	0.0226667	0.0273333	-0.0106667	0.0226667	0.0606667	-0.0353333	0	0	0.0193333	0.0206667
	1900-01-04 08:30:00	0	0.02	0.047	-0.004	0	-0.036	-0.053	-0.002	0	0.003	0.034	0.041	-0.016	0	0.091	-0.053	0	0	0.029	0.031
	09:00:00	0	0	0	0	0	-0.072	0	-0.004	0	0.006	0	0	-0.032	0	0.182	-0.106	0	0	0.058	0
C	Time	Control 1	Control 2	Control 3	Control 4	Control 5	Control 6	Control 7	Control 8	Control 9	Control 10	Glyphosate1	Glyphosate2	Glyphosate3	Glyphosate4	Glyphosate5	Glyphosate6	Glyphosate7	Glyphosate8	Glyphosate9	Glyphosate10
	17:30:00	0.0576667	0.011	0.0383333	0.00633333	0.005	-0.00633333	0.016	0.0206667	0.035	0.0196667	0.00433333	0.000333333	0.0543333	0.018	0.0323333	0.0356667	0.053	0.0666667	-0.022	-0.0136667
	18:00:00	0.0116667	-0.001	0.031	-0.000333333	-0.016	-0.00333333	-0.00933333	0.00966667	0.015	0	0.00633333	0.011	0.07	-0.00433333	0.0233333	0.0406667	0.016	0.024	0.0153333	0.111333
	18:30:00	0.0246667	-0.001	0.031	0.0206667	-0.007	-0.00433333	-0.00933333	0.00966667	0.015	0	0.017	0.021	0.07	-0.0143333	0.0233333	0.0406667	0.018	0.0206667	0.0103333	-0.001
	19:00:00	0.0246667	0.022	0.039	0.0333333	0.002	-0.00433333	-0.006	0.00966667	0.0206667	0.0146667	0.021	-0.00433333	0.055	-0.0143333	0.00966667	0.0156667	0.019	0.0286667	0.011	-0.018
	19:30:00	0.022	0.022	0.0326667	0.0233333	0.002	-0.00433333	-0.006	0	0.00566667	0.0146667	0.0306667	0.02	0.0243333	-0.0143333	0.00666667	0.0143333	-0.008	0.0266667	0.0163333	-0.0156667
	20:00:00	0.022	0.022	0.0326667	0.014	0	0	-0.006	0	0.00566667	0.0436667	0.0416667	0.02	0.0216667	-0.0143333	-0.003	0.0143333	0.009	0.0266667	0.000666667	-0.017
	20:30:00	0.00866667	0.022	0.017	0.0193333	0	0	0	0	0.00566667	0.0436667	0.0373333	0.02	0.011	-0.000333333	0.00533333	0	0.0116667	0.0103333	0.000666667	0.021
	21:00:00	0.0216667	0.022	0.017	0.0293333	0	0	0	0	0.012	0.0436667	0.0353333	0.00966667	-0.00166667	0.0216667	0.00533333	0	0.023	0.0106667	0	0.00533333
	21:30:00	0.0306667	0.022	0.017	0.00766667	0	0	0	0	0.00966667	0.0436667	0.0246667	0.00966667	-0.00166667	0.0106667	0.00533333	0	0.036	0.0106667	0	0.00433333
	22:00:00	0.0306667	0	0.009	0.000666667	0	0	0	0	0.0153333	0.0353333	0.0206667	0.0343333	0.0163333	0.0106667	0.0166667	0.006	0.0463333	0.0136667	0	0.0113333
	22:30:00	0.0306667	0	0	0.000666667	0	0.00466667	0	0	0.0153333	0.0353333	0.0213333	0.0193333	0.0156667	0.0106667	0.00766667	0.0116667	0.046	0.0136667	0.0143333	0.00766667
	23:00:00	0.0326667	0.00833333	0	0.01	0	0.00466667	0	0.0106667	0.019	0.00633333	0.0103333	0.0283333	0.0183333	0.0106667	0.0186667	0.0116667	0.024	0.0136667	0.0143333	0.019
	23:30:00	0.024	0.00833333	0	0.01	0.0116667	0.00466667	0	0.0106667	0.019	0.00733333	0.0173333	0.013	0.0183333	0.00166667	0.0193333	0.0116667	0.0436667	0.0136667	0.0143333	0.0216667
	1900-01-01	0.024	0.00833333	0	0	0.021	0.00466667	0	0.0106667	0.0126667	0.0126667	0.0173333	0.000666667	0.0436667	-0.0176667	0.0213333	0.0116667	0.0373333	0.0136667	0.0126667	0.036
	1900-01-01 00:30:00	0.002	0.00833333	0	0	0.021	0.00466667	0	0.0106667	0.00533333	0.0126667	0.0263333	0.000666667	0.0436667	-0.005	0.0213333	0.0116667	0.0263333	0.0136667	0.0183333	0.0273333
	1900-01-01 01:00:00	0.002	0.00833333	0	-0.011	0.032	0.00466667	0	0.0106667	-0.006	0.00633333	0.013	0.000666667	0.032	-0.005	0.012	0.00566667	0.0253333	0	0.019	0.037
	1900-01-01 01:30:00	0.002	0.00833333	-0.00633333	0.00366667	0.032	0	0	0.0106667	-0.006	0.00633333	0.00266667	0.00933333	0.0413333	-0.005	0.024	0.0146667	0.0583333	0	0.00466667	0.0383333
	1900-01-01 02:00:00	0	0	-0.00633333	0.00633333	0.032	0	0	0	-0.00966667	0.016	0.0116667	-0.00966667	0.0413333	-0.00566667	0.025	0.0146667	0.0583333	0	0.00466667	0.026
	1900-01-01 02:30:00	0	0	-0.00633333	-0.000666667	0.0423333	0	0	0	-0.00966667	0.015	0.00466667	0.00566667	0.0413333	0.00133333	0.016	0.0153333	0.036	0	0.00466667	0.031
	1900-01-01 03:00:00	0	0.00233333	-0.00633333	-0.000666667	0.033	0	0	0	-0.00966667	0.00966667	0.00466667	0.04	0.016	0.005	0.014	0.0153333	0.0423333	0	0.0126667	0.0143333
	1900-01-01 03:30:00	0	0.00233333	-0.00633333	-0.000666667	0.033	0	-0.00166667	-0.000333333	0.00466667	0.00966667	0.005	0.054	-0.00266667	0.0153333	0.0283333	0.0146667	0.0613333	0.00833333	0.007	0.0176667
	1900-01-01 04:00:00	0	0.00233333	-0.00633333	0.0103333	0.022	0	-0.00166667	-0.000333333	0.0143333	0.00966667	0.0183333	0.054	-0.0153333	0.023	0.0263333	0.0146667	0.0473333	0.00833333	0.00633333	0.005
	1900-01-01 04:30:00	0	0.00233333	0.00866667	-0.00433333	0.022	0	0	0.00966667	0.0143333	0.00966667	0.0183333	0.0513333	-0.0186667	0.023	0.0313333	0	0.013	0.00833333	0.00633333	0.0223333
	1900-01-01 05:00:00	0	0.00233333	0.00866667	-0.007	0.022	0	0	-0.000333333	0.0143333	0	0.00866667	0.0613333	-0.0186667	0.0216667	0.0113333	0	0.0223333	0.00833333	0.00633333	0.019
	1900-01-01 05:30:00	0.0143333	0.00233333	-0.001	0.0103333	-0.00366667	0	0	-0.000333333	0.0143333	0.0276667	0.011	0.0613333	-0.00366667	0.0153333	0.0113333	-0.000666667	0.0513333	0.00833333	0.00633333	0.0246667
	1900-01-01 06:00:00	0.025	0.011	0.007	0.0243333	0.0113333	0.023	0	0.0126667	0.0143333	0.0373333	0.0206667	0.024	-0.00566667	0.025	0.0346667	0.0106667	0.068	0.00833333	0	0.0303333
	1900-01-01 06:30:00	0.025	0.011	0.0133333	0.0243333	0.0113333	0.0246667	0.00166667	0.013	0.0253333	0.068	0.0216667	0.0223333	0.013	0.013	0.0203333	0.0106667	0.056	0	0	0.0436667
	1900-01-01 07:00:00	0.0143333	-0.001	0.0113333	0.029	0.00966667	0.0136667	0.00166667	0	0.0156667	0.0686667	0.0116667	0.0223333	0.058	0.0106667	0.032	-0.000666667	0.0606667	0.00733333	0.00266667	0.0356667
	1900-01-01 07:30:00	0.0173333	-0.001	0.00333333	0.0143333	0.00466667	0.002	-0.00166667	-0.021	0.000666667	0.0686667	0.0233333	-0.016	0.0226667	0.007	0.027	0.018	0.062	0.00466667	-0.0133333	0.017
	1900-01-01 08:00:00	0.0173333	-0.011	0.00333333	0.0206667	0.00466667	0.002	-0.00166667	0	0.000666667	0.0753333	0.034	-0.00633333	0.0156667	0.00566667	0.043	0.03	0.0636667	0.02	0.00566667	0.0226667
	1900-01-01 08:30:00	0.003	-0.011	0.0113333	0.0103333	0.00833333	0.002	-0.00166667	0	0.000666667	0.0546667	0.0316667	-0.00766667	0.011	0.0126667	0.043	0.03	0.0203333	0.02	-0.00633333	0.0336667
	1900-01-01 09:00:00	-0.00766667	-0.022	0.0133333	-0.00366667	-0.00666667	-0.007	-0.00166667	-0.013	0.000666667	0.0696667	0.038	-0.00566667	0.000333333	0.003	0.0223333	0.027	0.01	0.0183333	-0.00633333	0.0226667
	1900-01-01 09:30:00	-0.00766667	-0.0433333	0.02	0	-0.0106667	0.0136667	0.011	0	-0.015	0.039	0.0276667	-0.0183333	0.000333333	0.00766667	0.0286667	0.0276667	0.015	0.0166667	0.009	0.0103333
	1900-01-01 10:00:00	0.003	-0.0313333	0.0143333	-0.00466667	-0.009	0.0246667	0.011	0.013	-0.015	0.0383333	0.0376667	-0.00333333	-0.0363333	-0.005	0.00433333	0.039	0.0153333	0.00933333	0.0213333	0.013
	1900-01-01 10:30:00	0.0106667	-0.0313333	0.0136667	0.01	-0.004	0.0363333	0.0126667	0.024	0.00733333	0.0383333	0.032	0.0303333	-0.001	0.008	0.031	0.0203333	0.0153333	0.012	0.0373333	0.0143333
	1900-01-01 11:00:00	0.0106667	-0.0213333	0.00866667	0.008	-0.004	0.0343333	0.0126667	0.013	0.00733333	0.0753333	0.024	0.0196667	0.006	0.000333333	0.0456667	0.008	-0.0166667	-0.00333333	0.0183333	0.0143333
	1900-01-01 11:30:00	0.0213333	-0.0103333	0.0196667	-0.021	0.00266667	0.0343333	0.013	0.013	0.00733333	0.0683333	0.024	0.021	-0.001	-0.00166667	0.0456667	0.019	-0.00133333	-0.00333333	0.0363333	-0.0146667
	1900-01-01 12:00:00	0.0213333	-0.00733333	0.00966667	-0.021	0.00266667	0.0203333	0.013	0.0153333	0.004	0.0436667	0.017	0.0133333	0.0116667	0.0136667	0.069	0.0106667	-0.00633333	-0.00166667	0.0363333	-0.00966667
	1900-01-01 12:30:00	0.0213333	0.006	-0.012	-0.0246667	0.00666667	-0.002	0.000333333	0.00233333	0.004	0.0656667	0.017	0.0136667	0.0116667	0.012	0.0626667	0.0106667	-0.0183333	0.000666667	0.021	-0.006
	1900-01-01 13:00:00	0	0.006	0.000333333	-0.0246667	-0.002	-0.002	0.000333333	0.0133333	0.004	0.0656667	0.017	0.00466667	0.005	0.0136667	0.0863333	0.0106667	-0.015	0.000666667	0.006	-0.0153333
	1900-01-01 13:30:00	0	0.006	0.000333333	-0.0246667	-0.002	-0.002	0.0113333	0.0133333	0.00566667	0.0813333	0.011	-0.006	0.02	0.00433333	0.0596667	0.0203333	-0.015	0.014	0.006	0.000333333
	1900-01-01 14:00:00	-0.000333333	0.006	0.00533333	-0.029	-0.002	0	0.0113333	0.0133333	0.00566667	0.0376667	0.0213333	0.0123333	0.02	0.0153333	0.0396667	0.00933333	0.0166667	0.014	0.006	0.00233333
	1900-01-01 14:30:00	-0.011	-0.005	-0.004	0	-0.00866667	0.013	0.011	0.0133333	0.00566667	0.061	0.0213333	0.0123333	0.00666667	0.015	0.04	-0.00166667	0.0186667	0.014	0.00933333	0.00966667
	1900-01-01 15:00:00	0.004	0.012	-0.004	0.021	0.0116667	0.013	0.044	0.0243333	0.0116667	0.0726667	0.0123333	0.039	0.0266667	0.00433333	0.0243333	0.0113333	0.0386667	0.015	0.0166667	0.0203333
	1900-01-01 15:30:00	0.004	0.0296667	0.00466667	0.021	0.0176667	0.013	0.044	0.0243333	0.0116667	0.04	0.0196667	0.039	0.0266667	0.000333333	0.0243333	0.0113333	0.0386667	0.0143333	0.0166667	0.019
	1900-01-01 16:00:00	0.0253333	0.0306667	0	0.021	0.0263333	0.013	0.044	0.0133333	0.0116667	0.04	0.0196667	0.033	0.025	0.006	0.0236667	0.02	0.035	0.0143333	0.0166667	0.0343333
	1900-01-01 16:30:00	0.00166667	0.0306667	0	0.021	0.0263333	0.013	0.033	0.0133333	0.00266667	0.0243333	0.0196667	0.033	0.01	0.006	0.0243333	0.0103333	0.035	0.0116667	0.0166667	0.0253333
	1900-01-01 17:00:00	0.002	0.0306667	0.012	0.021	0.0263333	0.0226667	0.00766667	0.0133333	0.0176667	0.0243333	0.00733333	0.0156667	0.01	0.006	0.0216667	0.0216667	0.0243333	0.0116667	0.0166667	0.0233333
	1900-01-01 17:30:00	0.002	0.0306667	0.012	0.021	0.0263333	0.00966667	0.00766667	0.0133333	0.0176667	0.001	0.00733333	0.025	0.02	0.000666667	0.0213333	0.0206667	0.0213333	0.0116667	0.00733333	0.0233333
	1900-01-01 18:00:00	-0.013	0.0106667	0.012	0	0.00533333	0.00966667	-0.0253333	0	0.015	-0.0106667	0.00733333	0.00933333	0	0.00166667	0.014	0.011	0	0.0106667	0	0.0126667
	1900-01-01 18:30:00	-0.002	0.001	0.012	0	0.00266667	0.00966667	-0.0253333	0	0.015	0	0	0.00933333	0	0.0113333	0.014	0.011	0	0.0106667	0	0.0126667
	1900-01-01 19:00:00	-0.002	0	0.012	0	0.00266667	0.00966667	-0.0253333	-0.0196667	0.015	0	0	0.00966667	-0.00466667	0.0113333	0.014	0.00166667	0	0.0106667	0	0.029
	1900-01-01 19:30:00	0.011	0.0126667	0.012	0	0.00266667	0.00966667	-0.0253333	-0.0196667	0.015	0	0	0.00966667	0.00166667	0.0113333	0.0123333	0.00166667	0.023	0	0.0203333	0.0256667
	1900-01-01 20:00:00	0.011	0.0126667	0.0116667	0	0.018	0	0	-0.0196667	0	0	0	0.00966667	0.00166667	0.0113333	0.023	0.00166667	0.0273333	0	0.0203333	0.0256667
	1900-01-01 20:30:00	0.011	0.0126667	0.0116667	0	0.018	0	0	-0.0196667	0	0	0	0.000333333	0.0156667	0.0113333	0.0226667	0.00266667	0.0273333	0	0.0203333	0.0256667
	1900-01-01 21:00:00	0.011	0.022	0.0116667	0.00166667	0.0186667	0	0	-0.0196667	0	0	0.00933333	0.000333333	0.0156667	0.00566667	-0.00133333	-0.000666667	0.0273333	0.0143333	0.0203333	0.0256667
	1900-01-01 21:30:00	0	0.022	0.0116667	0.00166667	0.0153333	0	0	-0.0196667	0	0	0.00933333	0.000333333	0.0156667	0	0.013	-0.000666667	0.0273333	0.00933333	0.0203333	0.0256667
	1900-01-01 22:00:00	0	0.022	0.0116667	0.0116667	0.0153333	-0.004	0	0	0	0	0.019	0.00766667	0.0203333	0	0.00266667	0	0.0273333	0.00933333	0.0203333	0.00333333
	1900-01-01 22:30:00	0	0.00933333	0.0116667	0.0116667	0.0153333	-0.004	0	0	0	0	0.019	0.00766667	0.014	0	0.00566667	0	0.00433333	0.003	0.00633333	0
	1900-01-01 23:00:00	0	0.0186667	0.011	0.0116667	0	-0.003	0	0	0	0	0.0116667	0.00766667	0.014	0	-0.005	0	0	0.003	0.00633333	0
	1900-01-01 23:30:00	0	0.0186667	0.011	0.0116667	0.00966667	-0.003	0	0	0.0403333	0	0.0116667	0.00766667	0	0	-0.00466667	0	0	0.003	0.00633333	0
	1900-01-02	0.002	0.00933333	0.011	0.00666667	0	-0.003	0.0436667	0	0.0403333	0	0.00233333	0.00866667	0	0	0.0163333	0	0	-0.0113333	0.00633333	0
	1900-01-02 00:30:00	0.0236667	0.00933333	0.0123333	0.0106667	0.00933333	-0.003	0.0646667	0	0.0403333	0	0.00233333	0.0443333	0.000666667	0	0.002	0	0.00433333	0.004	0.00633333	0
	1900-01-02 01:00:00	0.0236667	0.00933333	0.0123333	0.000666667	0.00933333	0.001	0.0646667	0	0.0403333	0	-0.00733333	0.0366667	0.000666667	0.002	0.002	-0.002	0.00433333	0.004	0.00633333	0.00433333
	1900-01-02 01:30:00	0.0106667	0.00933333	0.0233333	0.000666667	-0.000333333	0.02	0.0646667	0	0.0403333	0	-0.0166667	0.0366667	0.01	0.002	0	-0.002	-0.021	0.0103333	0	0.00433333
	1900-01-02 02:00:00	0.0106667	-0.0173333	0.00366667	0.000666667	-0.000333333	0.019	0.0646667	0	0.0403333	0.0236667	0.00633333	0.0553333	0.01	0.0173333	0	-0.002	0.00333333	0.0103333	0.00833333	0.00366667
	1900-01-02 02:30:00	0.0106667	-0.0173333	0.0123333	0.000666667	-0.01	0.019	0.0646667	0	0	0.0236667	0.00633333	0.0553333	0.01	0.0106667	0	-0.002	0.00333333	0.0103333	0.0163333	0.012
	1900-01-02 03:00:00	0.00866667	-0.0173333	0.0123333	0.004	0.00166667	0.019	0.021	0	0	0.0236667	0.00633333	0.0566667	0.01	0.0106667	0	-0.002	0.00666667	0.0103333	0.0163333	0.012
	1900-01-02 03:30:00	-0.013	-0.0173333	0.011	0	-0.011	0.019	0	0	0	0.0236667	0.00633333	0.021	0.00933333	0.0106667	-0.000333333	-0.002	0.00266667	0	0.0163333	0.0173333
	1900-01-02 04:00:00	-0.013	-0.0116667	0.011	0	-0.011	0.019	0	0	0	0.0236667	0.00966667	0.0186667	0.00933333	0.00166667	-0.000333333	0	0.0276667	0.00633333	0.0163333	0.013
	1900-01-02 04:30:00	0	-0.0116667	0	0.00466667	-0.00133333	0	0	0.021	0	0.0236667	0.019	0.0273333	0	0.0163333	-0.000333333	0	0.0306667	0.00633333	0.0206667	0.013
	1900-01-02 05:00:00	0	0.00566667	0.0216667	0.00466667	-0.00133333	0	0	0.021	0	0	0.00333333	0.004	0	0.001	-0.000333333	-0.006	0.0103333	0.00633333	0.0123333	0.0136667
	1900-01-02 05:30:00	0	0.0166667	0.0293333	0.00466667	-0.00133333	0	0	0.021	0	0.0306667	0.0186667	0.0286667	0	0.021	0.0143333	-0.006	0.036	0.0146667	0.00433333	0.0213333
	1900-01-02 06:00:00	0	0.0166667	0.0293333	0.00466667	0.00633333	0	0	0.021	0.0306667	0.0306667	0.0233333	0.022	0	0.021	0.0263333	-0.006	0.0363333	0.0136667	0.00433333	0.0446667
	1900-01-02 06:30:00	0	0.0166667	0.0293333	0.00466667	0.00966667	0	0	0.021	0.04	0.0556667	0.0383333	0.019	0	0.0313333	0.0266667	-0.006	0.028	0.0136667	0.00433333	0.0563333
	1900-01-02 07:00:00	0	-0.0163333	0.0293333	0.0143333	0.00633333	0	0.009	0.021	0.04	0.0556667	0.0356667	0.0213333	-0.0303333	0.0486667	0.0296667	0.00566667	0.028	0.00733333	0.00433333	0.0563333
	1900-01-02 07:30:00	0	-0.006	0.0293333	0.00966667	0.00633333	-0.001	0.006	0	0.04	0.0513333	0.0356667	0.0176667	-0.00666667	0.037	0.0306667	0.000666667	0.0503333	0.00733333	0	0.0563333
	1900-01-02 08:00:00	0	-0.006	0.0163333	0.00966667	0.0256667	-0.001	0.006	0	0.04	0.0513333	0.0356667	0.0223333	0	0.037	0.0306667	0.00666667	0.0463333	0.00733333	0	0.0563333
	1900-01-02 08:30:00	0	-0.017	0	0.00966667	0.0286667	-0.001	0.00666667	0	0.04	0.0206667	0.0203333	-0.00233333	0	0.0426667	0.0306667	0.00733333	0.001	-0.001	0	0.041
	1900-01-02 09:00:00	0.026	-0.017	0	0.00966667	0.01	-0.001	0.00533333	0	0.0123333	0.0206667	0.0156667	0.005	0.0156667	0.0426667	0.0236667	0.00733333	0.0113333	0.001	0	0.0176667
	1900-01-02 09:30:00	0.026	-0.017	0.00366667	0.00966667	0.00866667	-0.001	0.00533333	0	0.003	-0.00433333	0.00633333	0.0246667	0.034	0.023	0.014	0.00733333	0.0193333	0.00666667	0	0.004
	1900-01-02 10:00:00	0.026	0.0103333	-0.00966667	0.000666667	0.0123333	-0.001	-0.00366667	0	0.003	-0.00366667	0.00566667	0.0346667	0.0643333	0.00766667	0.011	-0.00433333	-0.00566667	0.00666667	0.0116667	0.004
	1900-01-02 10:30:00	0.026	0	-0.00966667	0.000666667	0.0123333	0	-0.000666667	0	0.003	0.000666667	0.00566667	0.029	0.0406667	0.00466667	0.01	0.000666667	-0.00566667	0.00666667	0.019	0.004
	1900-01-02 11:00:00	0.026	0	0.0123333	0.000666667	-0.00366667	0.0123333	0.022	0	0.00233333	0.000666667	0.00566667	0.029	0.034	0.012	-0.016	0.000666667	-0.004	0.017	0.0203333	-0.003
	1900-01-02 11:30:00	0.026	-0.0103333	-0.001	0.000666667	-0.0203333	0.0123333	0.0213333	0	0.00233333	0.000666667	-0.00366667	0.031	0.034	-0.0113333	-0.0306667	0	0.023	0.027	0.0203333	-0.0236667
	1900-01-02 12:00:00	0	0.000666667	-0.001	0.00533333	0.00433333	0.0123333	0.0226667	0	-0.000666667	0.000666667	-0.00366667	0.028	0.0183333	-0.008	-0.0356667	0	0.017	0.026	0.0203333	-0.0236667
	1900-01-02 12:30:00	0	0.000666667	-0.00466667	0.00533333	-0.006	0.0123333	0.0226667	0	-0.000666667	0	-0.00266667	0.0153333	0	-0.006	-0.026	0	0.0296667	0.0203333	0.0203333	-0.027
	1900-01-02 13:00:00	0	0.000666667	0.00866667	0.00466667	-0.00633333	0.0123333	0.0226667	0	-0.000666667	-0.000666667	-0.00566667	0.00533333	0	-0.001	-0.026	0.0116667	0.0473333	0.0203333	0.0193333	-0.027
	1900-01-02 13:30:00	0	-0.00866667	0.00866667	0.00466667	0.00766667	0.0123333	0.0226667	0	-0.000666667	-0.000666667	-0.00766667	0.00266667	-0.006	0.0106667	-0.0233333	0.0346667	0.0553333	0.0123333	0.012	-0.027
	1900-01-02 14:00:00	0	0.000666667	-0.0106667	0.00466667	0.026	0	0	0	0	-0.000666667	-0.00766667	0.00266667	0.00866667	0.00333333	0.00266667	0.0346667	0.0536667	0.002	0.0176667	-0.0106667
	1900-01-02 14:30:00	0	0.011	0.00266667	0.00466667	0.0396667	0	0	0	0	-0.000666667	0.00966667	0.000666667	0.00866667	0.00766667	0.00166667	0.0346667	0.0423333	-0.00933333	0.0176667	0.00933333
	1900-01-02 15:00:00	0	0.011	0.00266667	0.0216667	0.024	0.0156667	0.0196667	0.00366667	-0.005	-0.000666667	0.0183333	0.028	0.017	0.0106667	0.0116667	0.0463333	0.0343333	-0.00933333	0.0176667	0.00933333
	1900-01-02 15:30:00	0.011	0.011	0.017	0.0216667	0.057	0.0136667	0.0196667	0.018	0.015	0	0.0133333	0.024	0.017	0.0393333	0.0116667	0.0463333	0.0516667	-0.00933333	0.0176667	0.00933333
	1900-01-02 16:00:00	0.011	0.011	0.017	0.0216667	0.057	0.0136667	0.0196667	0.0216667	0.015	0	0.0163333	0.0276667	0.017	0.0393333	0.0116667	0.0346667	0.034	-0.00733333	0.007	0.00933333
	1900-01-02 16:30:00	0.011	0.00933333	0.017	0.0216667	0.043	0.0136667	0.0196667	0.0216667	0.015	0	0.0183333	0.031	0.0383333	0.0276667	0.009	0.0116667	0.026	0.000666667	0.007	0.00933333
	1900-01-02 17:00:00	0.011	0	0.0143333	0.0216667	0.0436667	0.0136667	0.0196667	0.0216667	0.005	0	0.0163333	0.031	0.0236667	0.013	0.009	0.0163333	0.0426667	0.000666667	0	-0.0353333
	1900-01-02 17:30:00	0.011	0.005	0.0143333	0.0216667	0.0436667	0.0136667	0.0196667	0.0216667	0.005	0	0.00833333	0.031	0.0236667	0.013	0.01	0.0163333	0.0513333	0.002	0	-0.0303333
	1900-01-02 18:00:00	0.011	0.005	0.0143333	0	0.0363333	-0.002	0	0.018	0.01	0	-0.000333333	0.00366667	0.0153333	0.00666667	0.000666667	0.00466667	0.0433333	0.002	0	-0.0303333
	1900-01-02 18:30:00	0	0.005	0	0	0.015	0	0	0.00366667	-0.01	0	-0.002	0.00366667	0.0153333	-0.0146667	0.000666667	0.00466667	0.0133333	0.0116667	0	-0.0246667
	1900-01-02 19:00:00	0	0.00666667	0	0	0.0116667	0	0	0	-0.01	0	-0.002	0	0.0153333	-0.0146667	0.000666667	0.00133333	0.021	0.00966667	0	-0.0303333
	1900-01-02 19:30:00	0	0.0283333	0	0	0.0116667	0	0	0	-0.01	0.00966667	-0.002	0	0	-0.0146667	0.000666667	0.00233333	0.008	0.00966667	0.008	-0.0303333
	1900-01-02 20:00:00	0	0.0283333	0	0	-0.0106667	0	0	0	0	0.00966667	0	0	0	0	0	-0.00233333	-0.00533333	0.00966667	0.008	0.016
	1900-01-02 20:30:00	0	0.0233333	0	0	-0.003	0	0	0	0	0.00966667	0	0	0	0	0	-0.00366667	-0.01	0.00966667	0.008	0.011
	1900-01-02 21:00:00	0	0.0343333	0	0	0.00733333	0	0	0	0	0.00966667	0.00766667	0	0	0	-0.000666667	-0.00366667	0.0173333	0.00966667	0.008	0.011
	1900-01-02 21:30:00	0	0.0343333	0	0	0.00733333	0	0	0	0	0.00966667	0.00766667	0	0	0	-0.0256667	-0.00366667	0.0173333	0	0.008	0.00533333
	1900-01-02 22:00:00	0	0.0326667	0	0	0.0106667	0	0	0	0	0.00966667	0.00766667	0.0133333	0	0	-0.021	-0.000333333	0.00966667	0	0.008	0.011
	1900-01-02 22:30:00	0.00866667	-0.0123333	0	0	0.0106667	0	0	0	0	0	0.00766667	0.0133333	0	0	-0.0133333	-0.00133333	0.0226667	0	0	0.069
	1900-01-02 23:00:00	0.00866667	-0.0123333	0	0	0.0106667	0	0	0	0	0	0.00766667	0.0133333	0	0	-0.0126667	-0.00133333	0.0193333	0	0	0.058
	1900-01-02 23:30:00	0.00866667	-0.0123333	0	0.0146667	0.003	0.009	0	0	0	0	0.0156667	0.0133333	0	0	0.009	0	0.0673333	0	0	0.0803333
	1900-01-03	0.00866667	-0.0343333	-0.000333333	0.0146667	0	0.009	0	0	0	0	0.008	0.0133333	0	0	0.012	0	0.0536667	0.015	0	0.097
	1900-01-03 00:30:00	-0.004	-0.0343333	0.011	0.0146667	0.00766667	0.009	0	0	0	0	0.008	0.0366667	0	0	0.0573333	0	0.0536667	0.015	0.007	0.097
	1900-01-03 01:00:00	-0.004	-0.0343333	0.011	0.0146667	0.00766667	0.009	0	0	0	0	0.008	0.0233333	0	0	0.048	0	0.0493333	0.015	0.0156667	0.097
	1900-01-03 01:30:00	-0.0126667	0.011	0.0223333	0.0186667	0.0176667	0.009	0	0	0.01	0	0.008	0.0233333	0	0	0.0403333	0	0.0493333	0.015	0.0156667	0.039
	1900-01-03 02:00:00	-0.0126667	0.011	0.0223333	0.00866667	0.0176667	0.009	0	0	0.0353333	0	0.00733333	0.0233333	0	0.00666667	0.0606667	0	0.0493333	0.015	0.0156667	0.039
	1900-01-03 02:30:00	-0.0126667	0.011	0.0223333	-0.006	0.0176667	0	0	0	0.0353333	0	-0.000666667	0.0233333	0	0.00666667	0.115667	0	-0.00833333	0.015	0.0156667	0.0263333
	1900-01-03 03:00:00	-0.0126667	0.0336667	0.0226667	-0.006	0.0176667	0.00166667	0	0.017	0.0353333	0	-0.000666667	0.0526667	0	0.0106667	0.112667	0	0.00166667	0.019	0.0156667	0.0346667
	1900-01-03 03:30:00	0	0.0336667	0.0113333	-0.006	0.01	0.00166667	0	-0.004	0.0353333	-0.00433333	-0.000666667	0.0396667	0	0.0166667	0.104333	0	0.00166667	0.019	0.00866667	0.0326667
	1900-01-03 04:00:00	0	0.0336667	0.0113333	-0.006	0.01	0.00166667	0	-0.004	0.0353333	-0.00433333	-0.000666667	0.042	0	0.019	0.126333	0	0.006	0.019	0	0.0323333
	1900-01-03 04:30:00	0.011	0.0226667	0	-0.01	-0.000666667	0.00166667	0	-0.004	0.0353333	-0.00433333	-0.000666667	0.042	0	0.0276667	0.141	0	0.041	0.03	0	0.0416667
	1900-01-03 05:00:00	0.011	0.00966667	0	0	-0.000666667	0.00166667	0	0.00633333	0.01	0.0106667	0.007	-0.011	0	0.021	0.108333	0	0.041	0.03	0	0.0416667
	1900-01-03 05:30:00	0.011	0.00966667	0	0	-0.001	0.00166667	0	0.00633333	0.01	0.0106667	-0.00133333	-0.011	0	0.035	0.0136667	0	0.0506667	0.041	0.00266667	0.0586667
	1900-01-03 06:00:00	0.011	-0.00366667	0	0	-0.001	0	0	-0.017	0.01	0.0106667	0.0146667	-0.072	0	0.031	0.0123333	0	0.0133333	0.022	0.00266667	0.0336667
	1900-01-03 06:30:00	0.011	-0.00366667	0.0116667	0	-0.001	0	0	0.004	0.0203333	0.015	0.0146667	-0.0823333	-0.00133333	0.007	0.009	0	-0.022	0.0143333	0.00266667	0.0476667
	1900-01-03 07:00:00	-0.011	-0.00366667	-0.017	0.000666667	-0.001	-0.012	-0.022	0.004	0.01	0.015	0.0146667	-0.118	-0.00133333	-0.009	-0.00666667	-0.00933333	0.026	0.016	-0.00533333	0.0493333
	1900-01-03 07:30:00	-0.022	-0.00366667	-0.017	0.000666667	-0.000333333	-0.012	-0.022	0.004	0	0.015	0.0146667	-0.117	-0.00133333	-0.007	-0.0213333	-0.00933333	-0.021	0.005	-0.00533333	0.04
	1900-01-03 08:00:00	-0.022	0.00933333	-0.017	0.000666667	-0.000333333	-0.012	-0.022	-0.00633333	0	0	0.00766667	-0.064	-0.00133333	-0.007	-0.009	-0.00933333	-0.021	0.005	-0.00533333	0.04
	1900-01-03 08:30:00	-0.0123333	0.00933333	-0.0163333	0.000666667	0	-0.001	-0.022	-0.00633333	0.00466667	0	0.0303333	-0.0826667	-0.00133333	-0.021	0.0156667	-0.00933333	-0.021	0.0173333	-0.013	0.0133333
	1900-01-03 09:00:00	-0.0123333	-0.00933333	-0.0173333	0.000666667	0	-0.001	-0.022	0	0.00466667	0	0.0143333	-0.051	-0.00133333	-0.0103333	-0.007	-0.009	-0.00533333	0.0173333	-0.013	0.0383333
	1900-01-03 09:30:00	-0.0123333	-0.00933333	-0.029	0.000666667	0	-0.001	-0.022	0	-0.00566667	0	0.0143333	-0.0363333	0	0.00766667	-0.039	0.00166667	0.03	0.025	-0.013	0.0263333
	1900-01-03 10:00:00	0.00966667	-0.00933333	-0.00133333	0	0	0.011	0	0	0.00466667	0.0196667	0.0143333	-0.003	0	0.039	-0.0406667	0.011	0.00666667	0.0233333	-0.005	0.0193333
	1900-01-03 10:30:00	0.00966667	-0.00933333	0.00666667	0	-0.007	0.011	0	0	0.00466667	0.0196667	-0.002	-0.001	0	0.0156667	-0.06	-0.00233333	0.0186667	0.0233333	-0.005	0.0193333
	1900-01-03 11:00:00	0.00966667	-0.00933333	0.00666667	0	-0.007	0.011	0	0	0.00466667	0.0196667	-0.002	-0.0156667	0	0.0146667	-0.05	-0.00233333	0.0186667	0.0233333	-0.005	0.0186667
	1900-01-03 11:30:00	0	-0.00933333	0.006	0	-0.007	0	0	0	0.0203333	0.0196667	-0.0163333	0.003	0	0	-0.0573333	-0.00233333	0.0186667	0.00766667	0	0.0526667
	1900-01-03 12:00:00	0	0	0.007	0	-0.007	0	0	0	0.0203333	0.0196667	-0.00833333	0.003	0	-0.0106667	-0.0333333	-0.00266667	0.0246667	0.00766667	0	0.0276667
	1900-01-03 12:30:00	0	0	0.007	0	-0.00233333	0	0	0.0103333	0.0203333	0.0196667	-0.00833333	-0.0116667	0	-0.0106667	-0.01	-0.0126667	0.03	0.00466667	0.0156667	0.0276667
	1900-01-03 13:00:00	0	0	0.008	0	-0.00233333	0	0	0.0103333	0.0203333	0	-0.00833333	-0.0116667	0.0156667	-0.0283333	-0.01	-0.0126667	0.00533333	0.00466667	0.0156667	0.0333333
	1900-01-03 13:30:00	0	0	0.00233333	0.00966667	0.00433333	0	0	0.0103333	0.0203333	0	0.004	-0.0146667	0.0156667	-0.0196667	0.001	0.000666667	0.00533333	0.0103333	0.0156667	0.0333333
	1900-01-03 14:00:00	0	0	0.00233333	0.00966667	0.00433333	0	0	0.0103333	0.0203333	0	0.004	0	0.016	-0.0186667	-0.009	0.000666667	0.00533333	0.0103333	0.0156667	0.0483333
	1900-01-03 14:30:00	0	-0.0126667	0.00266667	0.0233333	0.00433333	0	0	0.0103333	0	0	0.004	0	0.016	-0.004	-0.00833333	0.000666667	0.00533333	0.00633333	0.0156667	0.00933333
	1900-01-03 15:00:00	0.022	-0.00566667	0.0123333	0.0383333	0.0396667	0.0236667	0.0126667	0.0103333	0.00566667	0.0206667	0.0256667	0.005	0.0153333	0.0113333	-0.00833333	0.0226667	0.00666667	0.0426667	0.0183333	0.0193333
	1900-01-03 15:30:00	0.022	-0.00566667	0.0123333	0.0383333	0.035	0.0236667	0.022	0	0.00566667	0.0206667	0.018	0.005	0.0153333	0.0106667	-0.0123333	0.022	-0.0113333	0.0456667	-0.005	0.0193333
	1900-01-03 16:00:00	0.022	-0.00566667	0.0236667	0.0186667	0.0416667	0.0236667	0.022	0	0.00566667	0.0206667	0.018	-0.00266667	-0.000333333	0.0106667	-0.0123333	0.022	-0.0113333	0.0386667	-0.005	0.00366667
	1900-01-03 16:30:00	0.0103333	0.00166667	0.0213333	0.009	0.042	0.0236667	0.022	0	0.00566667	0.0206667	0.022	-0.00266667	-0.000333333	0.024	-0.004	0.0126667	-0.00666667	0.033	-0.005	0.00366667
	1900-01-03 17:00:00	0.0103333	0.022	0.0213333	0.009	0.042	0.0236667	0.022	0	0.00566667	0.0206667	0.022	-0.00266667	-0.000666667	0.024	0.00833333	0.027	-0.00133333	0.033	-0.005	-0.023
	1900-01-03 17:30:00	0.0103333	0.0346667	0.021	-0.00466667	0.042	0.0236667	0.022	0	0.00566667	0.0206667	0.022	-0.00266667	-0.000666667	0.024	0.0423333	0.0266667	-0.00133333	0.0293333	0.00433333	-0.018
	1900-01-03 18:00:00	-0.0116667	0.0276667	0.0113333	-0.0196667	0.00666667	0	0.00933333	0	0	0	0.00666667	-0.00766667	0	0.00866667	0.0423333	0.00466667	-0.00266667	-0.007	0.00166667	-0.028
	1900-01-03 18:30:00	-0.0116667	0.0276667	0.0113333	-0.0196667	0.00666667	0	0.00166667	0	0	0	0.0143333	-0.00766667	0	0.00933333	0.0463333	0.000666667	0.02	-0.007	0.00933333	-0.028
	1900-01-03 19:00:00	-0.0116667	0.0276667	0	0.00966667	0	0	0.00166667	0	0	0	0.0143333	0.01	0.008	0.00933333	0.0463333	0.000666667	0.02	0	0.00933333	-0.0123333
	1900-01-03 19:30:00	0	0.0203333	0	0.00966667	0	0	0.00166667	0	0	0	0.0363333	0.01	0.008	0	0.0463333	0.01	0.0153333	0	0.00933333	-0.0123333
	1900-01-03 20:00:00	0	0	0	0.00966667	0	0	0.00166667	0	0	0	0.0363333	0.01	0.008	0	0.034	-0.00433333	0.01	0	0.00933333	0
	1900-01-03 20:30:00	0.011	0	0	0.00966667	0	0	0.00166667	0	0	0	0.0363333	-0.0206667	0.008	0	0	-0.004	0.01	0	-0.00333333	0
	1900-01-03 21:00:00	0.011	0	0	0.00966667	0	0	0.00166667	0	0	0	0.022	-0.01	0.008	0	0	-0.004	0.01	0	0	0.0133333
	1900-01-03 21:30:00	0.011	0	0	0.00966667	-0.0126667	0	0	0	0	0	0.0143333	-0.01	0.008	-0.01	0.0183333	0	0	0	0	0.00333333
	1900-01-03 22:00:00	0.011	-0.0276667	0	0	-0.002	0	0	0	0	0	0.047	-0.0336667	0.00766667	-0.01	0.013	0	0.0163333	0	0	0.00333333
	1900-01-03 22:30:00	0.011	-0.0276667	0.02	0	-0.002	0	0	0	0	0	0.00933333	-0.0316667	0	-0.01	0.013	0	0.0163333	0	0	-0.0176667
	1900-01-03 23:00:00	0.011	-0.0276667	0.02	0	-0.002	0	0	0	0	0	0.00333333	-0.0316667	0	-0.01	0.0196667	0	0.037	0	0	0.0176667
	1900-01-03 23:30:00	0	-0.0276667	0.02	0	-0.002	0	0	0	0	0	-0.006	-0.001	0	-0.01	0.0196667	0	0.035	0	0.00333333	0.0176667
	1900-01-04	0	-0.0276667	0.031	0.00533333	-0.00966667	0	0	0	0	0	-0.006	-0.0116667	0	-0.01	0.0196667	0	0.035	0	0	-0.00933333
	1900-01-04 00:30:00	0	-0.0276667	0.031	0.00533333	0.017	0	0	0	0	0	-0.002	-0.0116667	0	0	0.00133333	0	0.0466667	0	0.00933333	0.00433333
	1900-01-04 01:00:00	0	0	0.031	0.00533333	0.00633333	0	0	0	0	0	-0.0346667	0.002	-0.00766667	0	0.00666667	0	0.0303333	0	0.00933333	0.002
	1900-01-04 01:30:00	0	0	0.011	0.00533333	0.00633333	0	0	0.0103333	0	0	-0.00333333	0	0	0	0.0146667	0	0.0303333	0.0223333	0.0136667	0.023
	1900-01-04 02:00:00	0	0	0.011	0.00533333	0.00633333	0	0.00933333	0.0103333	0	0	-0.0113333	0	0	0	0.008	0	-0.003	0.0223333	0.0136667	-0.0143333
	1900-01-04 02:30:00	0	0.0226667	0.011	0.00533333	0.00633333	0	0.00933333	0.0103333	0	0	-0.002	0.0156667	0	-0.001	0.011	0	-0.002	0.0223333	0.0136667	-0.0143333
	1900-01-04 03:00:00	0	0.0226667	0	0	0.019	0	0.00933333	0.0136667	0.00633333	0.0233333	-0.002	-0.0186667	0	-0.001	0.0163333	0	0.0223333	0.0223333	0.0136667	0.023
	1900-01-04 03:30:00	0	0.0226667	0	0	0.005	0	0.00933333	0.0136667	0.00633333	0.0233333	0.00166667	-0.0153333	0	0.0143333	0.0353333	0	0.0156667	0.0223333	0.00433333	0.0193333
	1900-01-04 04:00:00	0	0.0226667	0	0	0.005	0	0.00933333	0.0136667	0.017	0.0233333	0.00166667	-0.0153333	0	0.0143333	0.0353333	0	0.031	0.0223333	0.00433333	-0.00566667
	1900-01-04 04:30:00	0	0.0226667	0	0	0.005	0	0.00933333	0.00333333	0.017	0.0233333	-0.014	-0.0196667	0	0.0206667	0.047	0	0.0463333	0	0	-0.00566667
	1900-01-04 05:00:00	0	0.0226667	0	0	0.005	0	0	0.00333333	0.017	0.033	0.00133333	-0.0196667	0	-0.0256667	0.047	0	0.059	0	0	0.0203333
	1900-01-04 05:30:00	0	0	0	0	0.005	0	0	0.00333333	0.017	0.033	0.00133333	-0.0396667	0	-0.0246667	0.044	0	0.06	0.001	0	0.021
	1900-01-04 06:00:00	0	0.0273333	0.0116667	0	0	0	0	0.0103333	0.0106667	0.00966667	0.00133333	-0.00533333	0	-0.0323333	0.0753333	0	0.0356667	0.001	0	-0.0433333
	1900-01-04 06:30:00	0	0.0273333	0.0116667	0	-0.00566667	0	0	0.0103333	0.04	0.00966667	-0.005	-0.032	0	-0.0476667	0.0853333	0	0.0596667	0.015	0	-0.0276667
	1900-01-04 07:00:00	-0.011	0.0363333	0.004	-0.0293333	-0.0273333	0.00366667	-0.022	0.053	0.0193333	0.00966667	-0.005	-0.0313333	0.000666667	-0.0466667	0.09	-0.011	0.0403333	0.015	0	0.0176667
	1900-01-04 07:30:00	-0.011	0.0363333	0.004	-0.0293333	-0.0273333	0.00366667	-0.022	0.053	0.0193333	0.00966667	-0.0233333	-0.027	0.00166667	-0.0563333	0.0703333	-0.0266667	0.038	0.0403333	-0.00533333	0.0333333
	1900-01-04 08:00:00	-0.0223333	-0.000333333	0.004	-0.0293333	-0.007	0.00266667	-0.022	0.053	0.0193333	0.015	-0.0246667	-0.027	0.00166667	-0.01	0.086	-0.0266667	0.037	0.0403333	-0.00533333	0.00933333
	1900-01-04 08:30:00	-0.0223333	0.00966667	0.004	-0.0193333	-0.007	0.00266667	-0.022	0.053	0.0193333	0.015	-0.0246667	-0.0256667	0.00166667	-0.002	0.086	-0.0266667	0.037	0.0393333	-0.00533333	0.00866667
	1900-01-04 09:00:00	-0.0223333	-0.0176667	-0.00766667	-0.0193333	-0.007	0.00266667	-0.022	0.0426667	0.0193333	0.015	-0.018	-0.0256667	0.00166667	0.0116667	0.067	-0.0266667	0.0523333	0.049	-0.000666667	0.0683333
	1900-01-04 09:30:00	-0.0223333	-0.0176667	-0.00766667	-0.0193333	-0.00133333	0.00266667	-0.022	0.0413333	-0.01	0.03	-0.0116667	-0.00233333	0.00166667	0.0143333	-0.0283333	-0.0266667	0.015	0.035	-0.000666667	0.067
	1900-01-04 10:00:00	-0.0113333	-0.0266667	0	0.016	0.0203333	-0.001	0	-0.00133333	0.01	0.03	-0.0176667	-0.003	0.001	0.0133333	-0.033	-0.0156667	0.0326667	0.035	-0.000666667	0.049
	1900-01-04 10:30:00	0	-0.0266667	0	0.016	0.022	-0.001	0	-0.00133333	0.01	0.03	0.000666667	-0.003	0	0.0416667	-0.0446667	0.0173333	0.0186667	0.00966667	0.00466667	0.0376667
	1900-01-04 11:00:00	0.0113333	0.01	0	0.016	0.000333333	0	0	-0.05	0.01	0.015	0.000666667	-0.003	0	0.0416667	-0.0603333	0.0173333	0.0196667	0.00966667	0.00466667	0.0576667
	1900-01-04 11:30:00	0.0113333	0	0	0.006	0.000333333	0	0	-0.05	0.01	0.015	0.000666667	0	0	0.0336667	-0.0603333	0.0173333	0.0196667	0.00966667	0.00466667	0.0566667
	1900-01-04 12:00:00	0.0113333	0.0243333	0	0.006	0.000666667	0	0	-0.05	0.01	0.015	-0.000333333	0	0	0.0276667	-0.0806667	0.0173333	0.00433333	0	0	0.0376667
	1900-01-04 12:30:00	0.0113333	0.0243333	-0.0103333	0.006	0.000666667	0	0	-0.0486667	0.01	0	-0.000333333	-0.001	0	0.025	-0.0143333	0.0173333	0.0126667	0.003	0	0.0233333
	1900-01-04 13:00:00	0.0113333	0.0243333	-0.0103333	0	0.000666667	0.00166667	0.011	-0.0486667	0	0	0.00566667	-0.001	0	0.034	-0.0143333	0.0173333	-0.001	0.003	0	0.0233333
	1900-01-04 13:30:00	0	0.0243333	-0.0103333	0	-0.001	0.00166667	0.011	-0.0486667	0	-0.00433333	0.00566667	-0.001	0	0.009	-0.039	0	0	-0.00566667	0	0.019
	1900-01-04 14:00:00	0	0.0243333	-0.0106667	0	0.016	0.00166667	0.011	0	0	-0.00433333	0.00566667	-0.001	0	0.009	-0.039	0	0	-0.00566667	0	-0.001
	1900-01-04 14:30:00	0	0.008	-0.0106667	0	-0.00233333	0.00166667	0.011	0	0	-0.00433333	0.00566667	-0.001	0	0.009	-0.0383333	0	0	-0.00566667	0	0
	1900-01-04 15:00:00	0	-0.0196	-0.0128	0	-0.0032	0.002	0.0132	0	0	-0.0052	0	-0.0012	0	0.0108	-0.0428	0	0	-0.0068	0	0
	1900-01-04 15:30:00	0	-0.0245	-0.0005	0	-0.004	0.0025	0.0165	0	0	-0.0065	0	0	0	0.0135	-0.0535	0	0	-0.013	0	0
	1900-01-04 16:00:00	0	-0.0326667	-0.000666667	0	-0.00533333	0	0	0	0	-0.00866667	0	0	0	0	-0.0713333	0	0	-0.0173333	0	0
	1900-01-04 16:30:00	0	-0.049	-0.001	0	-0.008	0	0	0	0	0	0	0	0	0	0.002	0	0	0	0	0
	1900-01-04 17:00:00	0	-0.098	0	0	-0.11	0	0	0	0	0	0	0	0	0	0.004	0	0	0	0	0

## Sheet: Fig. S5
A	Time	0.0125	1.025	2.0375	3.05	4.0625	5.075	6.0875	7.1	8.1125	9.125	10.1375	11.15	12.1625	13.175	14.1875	15.2	16.2125	17.225	18.2375	19.25	20.2625	21.275	22.2875	23.3	24.3125	25.325	26.3375	27.35	28.3625	29.375	30.3875	32.4125	33.425	34.4375	35.45	36.4625	37.475	38.4875	39.5	40.5125	41.525	42.5375	43.55	44.5625	45.575	46.5875	47.6	48.6125
	rep1	2555.5	2042	3271.25	1040	1902.75	1222.25	2622	356.5	1030.5	463.5	944.75	719	1805.25	1429.5	1245.5	83.25	547.5	783.5	43.25	3937.25	5143.5	11949.5	26007.2	47976.5	78261.5	117132	163175	199493	222937	220224	211538	148571	112123	81639.2	60180	49576.8	38995.2	27731	23456	20490	19552.2	25198.8	52386.8	116153	237364	457116	784040	1.09123e+06
	rep2	1830.5	2834	1366.25	3023	-571.25	2724.25	2281	483.5	710.5	1210.5	3010.75	-709	1026.25	1947.5	384.5	303.25	1962.5	391.5	1531.25	7402.25	20901.5	55604.5	136715	284350	466464	657873	851775	971232	973473	952448	768944	468799	386905	290258	229347	179439	146276	113773	96175	79876	71088.2	77701.8	128624	284969	624969	1.15615e+06	1.90055e+06	2.64326e+06
	rep3	2537.5	637	1962.25	4513	187.75	-1149.75	-978	-1964.5	-876.5	-2647.5	-361.25	-1776	-1297.75	13.5	-1452.5	-1524.75	-378.5	-2392.5	-607.75	10034.2	30454.5	69355.5	153250	316512	528702	759834	993022	1.18307e+06	1237234	1.08058e+06	890523	494442	378000	283324	212434	167517	133149	99538	89343	77125	72901.2	82666.8	130348	281213	568995	1.0696e+06	1.82809e+06	2.56878e+06
	rep4	-1155.5	-1459	-257.75	2025	-935.25	1107.25	-653	-1432.5	-1373.5	-2128.5	-360.25	-2392	-2804.75	-294.5	-2277.5	-2904.75	-904.5	-485.5	-1434.75	3454.25	13118.5	45891.5	111451	211220	352588	532984	727084	890029	963974	900223	846547	451880	365731	261142	186661	146741	114112	89808	76553	67421	56438.2	60922.8	96167.8	199461	479978	942748	1.68718e+06	2.4704e+06
	rep5	832.5	3345	3192.25	4148	2763.75	2161.25	2961	1848.5	3543.5	2071.5	5157.75	2915	1177.25	1375.5	410.5	1903.25	1768.5	1661.5	1314.25	5182.25	15429.5	38289.5	84171.2	175914	278258	412384	552950	654534	706032	684234	594008	387540	294921	218789	160338	125015	94870.2	65910	59590	46300	43409.2	49106.8	79565.8	158600	325476	561002	954154	1.41128e+06
	rep6	803.5	2952	-129.75	1377	1026.75	-787.75	-1415	-2115.5	-479.5	-3295.5	1730.75	-1213	-1993.75	171.5	-1320.5	-1632.75	-2251.5	-2456.5	-3882.75	1660.25	9875.5	28456.5	70032.2	136834	237756	367378	498958	620667	688808	643485	532285	296777	219290	150527	107987	85410.8	62626.2	45597	40009	30751	30237.2	35399.8	67170.8	165854	393238	764654	1.36091e+06	2.05278e+06
	rep7	-1814.5	36	-358.75	-854	-192.25	-732.75	-1988	-3624.5	-1923.5	-1199.5	-1693.25	-2063	-1566.75	-1964.5	-2499.5	-1753.75	-2959.5	-2288.5	-2333.75	838.25	11344.5	39403.5	81738.2	146934	248762	377628	503555	613727	697969	625032	531973	304988	216049	148492	111173	85748.8	64817.2	47821	38663	37035	34333.2	37795.8	67957.8	165264	364474	672986	1.17541e+06	1.62031e+06
	rep8	1330.5	887	-411.75	197	1086.75	626.25	723	-884.5	-627.5	-842.5	458.75	-1182	-394.75	446.5	-1138.5	-2452.75	1310.5	-1748.5	-2094.75	390.25	4865.5	15537.5	37801.2	78791.5	139530	229904	343289	421584	502292	490030	438803	258550	185688	123361	84914	56296.8	43166.2	31124	27616	22155	19389.2	20832.8	31055.8	68156.2	168930	393844	811376	1.3251e+06
C	46	46	48	48	50	50	52	52	54	54	56	56	58	58	62	62	66	66	70	70	72	72	74	74	76	76	78	78	80	80	82	82	86	86	90	90
	C	T	C	T	C	T	C	T	C	T	C	T	C	T	C	T	C	T	C	T	C	T	C	T	C	T	C	T	C	T	C	T	C	T	C	T
	2.272	1.071	1.783	1.17	1.955	1.643	1.892	1.408	1.735	1.56	1.991	2.006	2.099	1.508	2.536	1.587	2.353	1.436	2.584	1.175	2.527	1.586	2.076	1.896	2.138	2.024	1.986	1.457	2.361	1.719	1.922	2.069	2.287	1.815	2.369	1.877
	1.906	1.144	1.969	1.096	2.058	1.23	2.057	1.252	1.678	1.681	1.58	1.999	1.824	1.4	2.833	1.256	2.558	1.427	2.026	1.492	2.446	1.228	1.811	2.086	1.599	0.955	1.707	1.411	2.225	2.044	1.699	1.407	1.779	1.918	2.298	1.865
	1.801	1.111	2.268	1.378	1.651	1.39	1.933	1.232	1.315	1.559	1.845	1.52	1.766	1.427	1.636	1.259	2.097	1.822	2.443	1.495	2.226	1.21	1.892	1.292	1.579	1.562	2.457	1.334	1.916	1.722	2.25	1.385	1.438	1.609	2.367	2.055
	1.795	0.63	2.092	1.23	2.426	1.409	1.931	1.285	2.044	1.76	1.993	1.702	2.076	1.356	2.363	1.798	1.889	1.544	2.521	1.036	2.519	1.79	1.688	1.586	2.094	1.729	1.379	1.752	1.973	1.791	1.961	1.496	2.112	1.73	3.174	1.917
	1.702	1.442	1.411	1.378	1.877	1.431	1.716	1.313	1.56	1.552	1.241	1.74	1.803	1.409	2.036	1.6	2.11	1.519	1.877	1.456	1.998	1.365	2.018	1.648	2.285	1.5	1.674	1.574	2.323	0.955	1.947	1.246	2.885	1.731	2.854	1.972
	1.819	1.383	2.063	1.312	2.34	1.446	1.831	1.382	1.793	1.658	2.028	1.5	1.627	1.328	2.265	1.471	2.145	1.471	1.975	1.327	2.145	1.441	1.991	1.725	1.425	1.674	2.253	1.511	1.836	1.077	2.1	1.72	2.388	1.478	2.797	2.006
	1.477	1.136	2.03	1.214	2.022	1.31	2.123	1.335	1.91	1.486	1.32	1.539	1.498	1.221	2.084	1.387	2.365	1.392	1.755	1.208	2.347	1.191	2.096	1.414	1.68	1.576	2.225	1.39	1.871	1.544	2.268	1.517	2.231	1.768	1.852	1.886
	2.01	1.306	1.7	1.26	1.688	2.348	1.293	1.623	1.889	1.481	1.624	1.415	1.898	1.28	1.855	1.447	2.088	1.21	1.821	1.149	1.838	1.603	2.145	1.455	1.624	1.457	1.586	1.557	1.694	1.404	1.776	1.553	2.265	1.593	2.841	1.626
	1.487	1.289	2.042	1.232	2.046	1.081	2.139	1.221	1.766	1.365	1.824	1.586	1.568	1.153	2.062	1.291	2.085	1.534	1.337	1.12	1.651	1.163	1.845	1.28	1.739	1.458	2.476	1.176	1.72	1.528	1.481	1.402	1.656	1.607	2.748	1.798
	1.75	1.104	1.903	1.045	2.033	1.526	2.201	1.614	1.706	1.587	1.705	1.471	1.276	1.305	1.957	1.518	1.905	1.697	1.915	1.357	1.571	1.327	1.98	1.646	1.817	1.533	2.418	1.313	1.958	1.771	1.682	1.759	1.468	1.471	2.547	1.968
	1.942	1.131	1.913	1.125	1.04	1.196	2.036	1.455	1.83	1.426	1.979	1.476	1.519	1.579	2.156	2.145	2.337	1.413	1.945	1.383	1.811	1.507	1.97	1.611	2.134	1.522	2.414	1.719	1.748	1.452	2.36	1.601	2.017	1.793	2.312	1.796
	2.021	1.477	1.573	1.377	1.995	1.351	1.548	1.31	1.824	1.618	2.312	1.412	1.925	1.366	1.73	1.588	1.973	1.478	2.086	1.288	2.177	1.348	2.17	1.617	2.029	1.52	2.47	1.961	1.638	1.811	1.75	1.708	2.24	1.702	2.653	1.625
	1.286	1.146	1.68	1.288	1.667	1.077	1.874	1.329	1.504	1.618	1.956	1.553	1.054	1.245	2.069	1.105	1.974	1.531	1.66	1.575	2.548	1.263	2.16	1.535	2.051	1.94	2.328	1.54	1.981	1.846	1.537	1.529	1.925	1.542	1.461	1.93
	1.77	1.259	1.604	1.508	1.939	1.325	1.781	1.606	1.353	1.451	2.068	1.372	1.422	1.05	1.518	1.249	1.709	1.326	2.589	1.374	2.193	1.308	1.795	1.323	2.147	1.664	2.273	1.579	1.918	1.483	1.861	1.6	2.123	1.455	2.482	1.756
	1.855	1.142	2.322	1.438	2.165	1.243	1.616	1.332	1.621	1.73	1.873	1.609	1.01	1.122	2.026	1.449	2.331	1.239	1.811	1.462	1.7	1.337	2.012	1.138	1.645	1.628	2.214	1.53	1.834	1.41	1.413	1.421	2.368	1.567	2.563	1.572
	2.026	1.247	1.19	1.524	1.842	1.543	1.441	1.235	1.681	1.405	1.809	1.848	1.842	1.302	2.133	1.379	2.226	1.423	1.787	1.465	1.548	1.074	2.242	0.683	2.023	1.849	2.117	1.659	1.986	1.638	1.754	1.676	1.258	1.48	1.872	1.463
	1.646	1.148	1.495	1.454	1.889	1.698	1.528	1.511	1.823	1.523	1.807	1.225	1.692	1.3	2.465	1.189	1.786	1.361	1.798	1.31	1.825	1.08	2.068	1.244	1.574	1.501	1.69	1.901	1.743	1.909	2.073	1.718	1.94	1.58	2.197	1.736
	1.654	1.27	2.498	1.417	1.73	1.476	1.8	1.724	1.734	1.632	1.801	1.393	1.508	1.615	1.637	1.522	2.009	1.606	1.825	1.642	1.842	1.006	1.821	1.404	1.605	1.818	1.954	1.914	1.598	1.522	1.792	1.747	1.822	1.843	2.704	1.609
	1.9	1.3	1.799	1.32	1.777	1.291	1.509	1.243	2.012	1.63	1.951	1.578	1.772	1.382	2.246	1.324	2.064	1.48	2.077	1.763	1.943	1.095	1.897	1.549	1.995	1.361	1.894	1.57	1.503	1.409	1.865	1.264	2.346	1.698	2.471	1.96
	1.57	1.203	1.124	1.063		1.429	1.551	1.441	1.787	1.29	1.921	1.522	2.067	1.731	2.091	1.265	2.151	1.199	1.924	1.066	1.535	1.048	2.044	1.587	1.75	1.589	1.882	2.022	1.717	1.543	1.836	1.592	1.856	1.47		1.512
D	46	46	48	48	50	50	52	52	54	54	56	56	58	58	62	62	66	66	70	70	72	72	74	74	76	76	78	78	80	80	82	82	86	86	90	90
	C	T	C	T	C	T	C	T	C	T	C	T	C	T	C	T	C	T	C	T	C	T	C	T	C	T	C	T	C	T	C	T	C	T	C	T
	2.502	1.429	2.779	1.199	2.636	1.441	2.568	1.788	2.223	1.69	2.292	1.615	2.167	1.946	1.772	2.083	2.914	2.371	2.752	1.359	2	1.634	3.108	1.214	2.789	1.963	2.158	1.503	2.797	1.717	3.343	1.269	2.596	1.947	2.221	1.667
	2.138	1.585	1.922	1.147	2.52	1.198	2.169	1.398	2.619	1.471	1.676	1.188	2.647	1.648	1.921	1.552	2.565	2.359	2.524	1.814	1.903	1.519	2.237	1.624	1.961	1.703	2.204	1.619	2.288	1.549	3.093	1.741	2.782	1.723	2.228	1.984
	1.902	1.443	2.047	1.24	2.529	1.396	2.333	1.424	2.206	1.523	2.026	1.268	2.068	1.721	2.11	1.65	3.457	1.526	2.325	1.63	2.121	1.758	2.896	1.517	2.235	1.632	2.392	1.33	2.848	1.513	2.17	1.34	2.193	1.736	2.568	1.609
	2.291	1.435	1.911	1.29	2.457	1.484	2.004	1.369	2.477	1.527	1.909	1.661	1.812	1.475	2.36	1.676	2.047	1.864	2.338	1.381	2.127	1.657	1.984	1.185	2.438	1.796	2.007	1.68	2.612	1.559	2.306	1.77	2.353	1.543	1.913	1.966
	1.876	1.672	1.948	1.26	2.22	1.174	2.111	1.334	2.351	1.423	1.77	1.446	2.132	1.546	1.956	1.304	3.155	1.347	2.386	1.531	2.195	1.485	3.022	1.42	2.448	1.735	2.86	1.804	2.239	1.264	2.676	1.634	1.841	1.807	2.032	1.959
	2.219	1.373	1.808	1.052	2.504	1.353	2.171	1.159	2.741	1.426	2.337	1.572	2.584	1.518	2.39	1.099	2.661	1.55	2.053	1.619	1.908	1.411	2.149	1.649	2.542	1.33	1.857	1.513	2.201	1.533	2.894	1.807	2.171	1.581	2.141	1.722
	1.766	1.432	2.244	1.039	2.441	1.457	2.523	0.96	2.382	1.266	2.077	1.499	2.09	1.474	2.168	1.681	2.739	1.391	1.643	1.432	1.416	1.605	2.133	1.567	2.259	1.506	2.188	1.951	2.17	1.691	3.322	1.57	2.088	2.024	1.751	2.149
	1.766	1.422	1.866	1.237	1.957	1.604	2.464	1.312	2.629	1.818	1.873	1.403	2.667	1.264	1.707	1.475	2.3	1.508	2.213	1.754	2.69	1.522	2.393	1.735	2.426	1.634	2.665	1.605	1.989	1.736	2.671	1.873	2.747	1.826	1.656	1.372
	1.738	1.155	1.885	1.252	2.469	1.596	2.12	1.091	1.907	1.538	2.204	1.651	2.28	1.491	2.129	1.596	2.522	1.531	2.465	1.482	1.867	1.531	2.375	1.429	2.402	1.456	2.054	1.442	2.355	1.567	2.302	1.796	2.126	2.013	1.443	1.58
	1.961	1.464	1.908	1.132	2.463	1.442	2.224	1.345	2.299	1.314	1.701	1.658	2.414	1.42	1.807	1.421	3.269	1.46	2.432	1.628	2.519	1.484	2.519	1.233	2.687	1.349	2.162	1.639	2.9	1.544	3.007	1.258	1.982	1.594	1.423	1.69
	1.916	1.48	1.687	1.341	2.076	1.633	1.954	1.573	2.141	1.663	1.612	1.202	2.243	1.6	2.302	1.964	2.012	1.385	2.782	1.79	1.794	1.103	2.184	1.3	2.672	1.16	2.327	1.512	2.895	1.727	2.177	1.603	2.197	1.533	1.785	1.518
	2.251	1.48	1.764	1.152	1.969	1.602	2.128	1.252	2.783	1.392	1.813	1.414	1.939	1.423	2.037	1.559	2.295	1.674	2.46	1.711	2.206	1.528	2.233	1.63	2.288	1.854	2.07	1.544	2.99	1.717	2.459	1.423	2.702	1.84	1.77	1.559
	2.099	1.5	2.131	1.565	0.933	1.307	1.774	1.138	2.547	1.329	2.036	1.248	2.144	1.537	2.016	1.188	2.349	1.447	3.093	2.114	1.804	1.528	1.906	1.676	2.103	1.619	2.085	1.649	2.155	1.526	2.389	1.455	1.975	1.611	2.402	1.713
	1.762	1.256	1.994	1.358	2.26	1.703	1.796	1.286	3.443	1.525	1.596	1.437	2.416	1.567	2.046	1.354	2.884	1.475	2.618	1.558	2.395	1.572	1.957	1.602	2.271	1.601	2.264	1.54	2.241	1.687	2.226	1.766	2.533	1.653	2.052	1.493
	1.804	1.49	2.195	1.434	2.116	1.464	2.237	1.433	2.903	1.564	1.912	1.48	2.117	1.358	1.725	1.589	2.395	1.582	2.546	1.706	1.733	1.505	1.825	1.61	3.176	1.695	2.843	1.549	3.025	1.795	2.084	1.261	2.484	1.449	2.169	1.806
	1.468	1.215	1.957	1.127	2.464	1.43	2.751	1.588	2.576	1.263	1.685	1.144	1.559	1.279	2.132	1.351	2.165	1.455	2.17	1.544	1.957	1.783	2.111	1.692	2.397	1.565	2.674	1.799	2.081	1.412	2.283	1.173	2.172	1.605	1.759	1.659
	2.427	1.218	1.892	1.385	2.254	1.583	2.994	1.389	2.39	1.507	1.88	1.265	2.169	1.81	1.86	1.441	1.909	1.801	2.447	1.608	2.113	1.658	1.763	1.394	2.223	1.776	2.324	1.467	2.607	1.556	2.711	1.421	2.183	1.554	2.557	1.904
	1.638	1.251	1.595	1.4	2.187	1.56	2.877	1.614	2.642	1.346	1.962	1.401	2.187	1.422	2.057	1.72	2.438	1.911	2.416	1.687	2.402	1.668	2.878	1.437	3.069	1.663	2.516	1.741	2.834	1.434	2.741	1.6	2.412	1.813	1.725	1.612
	2.017	1.31	1.927	1.408	3.113	1.226	2.577	1.37	2.74	1.357	1.842	1.457	2.445	1.759	2.007	1.317	2.837	1.548	2.411	1.515	2.37	1.693	2.548	1.546	2.186	1.55	2.042	1.757	2.786	1.308	2.264	1.678	2.029	1.859	2.023	1.949
	1.578	1.313	1.761	1.236	2.379	1.507	3.697	1.364		1.486	1.885	1.493	2.162		2.164	1.631	2.32	1.577	2.316	1.375	1.929	1.465	2.724	1.747	2.25	1.322	2.551	1.665	1.931	1.832	2.41	1.237	2.333	1.796	1.88	1.604
[truncated: 93 more columns]

## Sheet: Fig. S6
A	H2O	DMSO	150	200	300	500
	2.252	2.463	1.962	2.622	1.918	1.715
	1.961	2.337	2.382	2.016	1.994	1.831
	1.732	2.175	2.469	2.253	1.816	1.677
	2.063	2.035	2.312	2.058	1.619	1.744
	2.396	2.003	2.73	2.779	2.147	1.785
	2.251	2.082	2.193	2.573	2.235	1.944
	2.076	1.879	2.272	2.664	1.94	2.027
	2.079	2.281	2.015	2.229	1.97	1.697
	2.735	1.914	1.705	2.142	1.774	1.582
	1.96	2.201	2.206	2.232	1.866	1.926
	2.389	2.457	2.077	2.136	1.828	1.472
	1.92	2.282	2.156	1.828	2.096	1.732
	2.694	2.348	2.368	2.067	1.803	1.689
	2.23	2.424	2.487	1.99	2.023	1.916
	2.448	2.003	2.117	2.038	1.786	1.838
	1.945	2.204	1.816	1.952	2.183	2.18
	2.56	2.449	1.835	1.944	1.986	1.746
	2.254	2.594	2.048	2.174	2.054	2.205
	2.66	2.188	2.06	2.211	2.081	2.09
	2.361	2.196	1.567	2.078	1.899	2.024
B	0	0	2	2	4	4	6	6	8	8
	C	T	C	T	C	T	C	T	C	T
	2.773	1.847	2.824	2.506	2.521	2.289	2.358	2.325	2.538	2.305
	2.87	2.05	2.19	2.52	2.5	2.32	2.413	2.391	2.298	2.269
	1.87	1.987	2.664	3.005	1.897	2.246	2.617	2.14	2.308	1.923
	2.347	2.362	3.299	2.239	2.536	2.308	2.169	2.536	3.011	2.545
	2.277	2.056	3.052	2.353	2.624	2.419	2.427	2.302	1.916	2.173
	2.73	2.438	2.603	2.548	2.859	2.338	2.248	2.664	2.566	1.7
	2.602	2.273	2.767	2.833	2.514	2.34	2.268	2.141	2.712	2.575
	2.602	1.724	2.647	2.607	2.625	2.066	2.293	2.282	2.292	2.503
	1.758	1.796	3.011	2.601	2.81	2.478	2.333	2.514	2.333	2.582
	1.721	2.608	2.103	2.229	2.309	2.285	2.729	2.026	2.477	1.653
	2.115	2.231	2.388	2.377	2.498	2.742	2.659	2.3	2.156	2.381
	2.524	2.23	2.51	2.436	2.608	2.949	2.362	2.084	2.312	2.194
	2.442	1.772	2.304	2.521	2.829	2.726	2.622	2.509	2.295	2.076
	2.508	2.116	2.275	2.797	2.172	2.269	2.409	2.723	2.948	2.35
	2.296	2.371	2.071	2.006	2.291	2.254	2.731	1.827	2.122	2.302
	2.288	2.196	2.088	2.672	2.787	2.252	2.553	2.022	2.535	2.177
	2.12	2.004	2.345	2.466	2.765	2.273	2.34	2.279	2.23	2.271
	2.268	1.92	2.282	2.485	2.265	2.015	2.3	2.326	2.252	2.539
	2.207	1.69	2.373	2.549	2.4	2.136	2.458	2.437	2.407	2.169
	2.562	1.745	2.572	2.649	2.303	2.726	2.764	2.096	2.61	3.212
C	DMSO	DMSO + EtOH	Kyn	Kyn + 1uM NAA	Kyn + 5uM NAA	Kyn + 10uM NAA	Kyn + 50uM NAA	Kyn+100uM NAA
	2.147	2.89	2.321	2.479	2.167	2.022	2.837	3.705
	2.544	2.37	1.92	2.82	1.873	2.272	2.632	3.412
	2.166	2.351	1.675	1.697	1.689	2.593	2.612	2.325
	2.295	2.578	2.134	1.959	1.656	2.821	2.015	3.566
	2.518	2.522	2.098	2.394	1.995	2.508	2.318	2.981
	2.529	2.201	2.185	2.664	2.108	2.133	2.628	3.094
	3.238	2.267	2.079	2.117	2.434	2.283	2.525	2.516
	2.613	2.634	1.763	2.196	2.384	2.732	2.846	2.906
	2.381	2.644	1.889	1.905	2.359	1.778	2.746	3.223
	2.481	1.904	1.999	2.105	1.612	2.6	2.044	2.991
	2.395	2.586	2.118	2	2.21	2.583	2.81	2.52
	2.404	2.208	1.808	1.873	2.043	2.249	2.707	3.205
	2.983	2.581	2.793	2.48	1.953	2.087	2.304	3.072
	2.298	2.337	1.966	1.934	1.856	2.073	2.759	2.603
	2.501	2.312	1.887	2.143	1.99	2.359	2.021	3.37
	2.649	2.151	2.205	2.15	1.604	2.642	2.621	2.876
	2.36	2.123	2.072	2.067	2.103	2.132	2.543	2.543
	2.313	2.122	1.805	2.353	2.362	2.317	2.438	3.137
	1.741	2.008	2.065	1.965	2.183	2.284	2.764	2.785
		2.474	2.659	2.426	1.712	2.121	2.045	2.551

## Sheet: Fig. S7
A	0	0	4	4	8	8
	C	T	C	T	C	T
	2.967	2.792	2.841	2.64	2.9	2.927
	2.53	1.892	3.313	3.183	2.441	2.732
	2.221	2.585	3.227	2.337	2.93	3.52
	3.277	2.823	3.191	2.585	3.343	3.156
	3.038	1.804	3.161	2.532	3.317	2.809
	3.14	2.654	2.787	2.258	2.728	2.919
	3.481	2.253	2.93	2.406	2.987	2.57
	3.045	2.054	2.129	2.698	2.874	2.746
	3.011	2.567	2.791	2.713	3.136	2.968
	2.285	2.338	2.89	3.419	2.796	3.239
	2.535	2.593	2.901	3.28	3.03	3.687
	2.879	2.504	3.162	2.371	3.088	3.034
	3.138	2.302	3.109	2.576	2.928	2.726
	3.066	2.238	2.672	2.967	3.019	2.534
	2.647	2.262	2.727	2.833	3.19	2.911
	3.013	2.869	3.258	3.231	3.006	3.62
	3.062	2.442	2.118	2.642	2.753	3.009
	2.866	2.11	2.633	2.444	2.76	3.147
	2.846	2.194	2.858	2.978	3.339	2.838
	2.619	2.166		3.254	3.378	2.829
C	0	0	4	4	8	8
	C	T	C	T	C	T
	7.47	4.493	8.277	5.29	7.344	6.588
	8.378	4.96	6.504	5.217	8.911	5.173
	7.441	5.124	7.103	4.962	7.876	5.826
	7.837	5.151	6.292	4.662	6.943	4.152
	8.31	5.267	7.291	4.76	7.39	6.023
	8.225	4.747	7.699	5.754	7.581	5.68
	7.677	4.76	7.496	5.467	7.172	6.181
	7.185	3.624	6.613	4.261	7.283	5.055
	6.962	5.181	7.027	5.543	5.726	5.573
	7.73	4.809	6.814	5.839	7.443	5.691
	7.112	4.505	7.422	4.919	7.227	5.996
	6.848	4.839	7.669	4.823	6.99	5.385
	7.229	4.465	6.522	5.212	7.467	5.757
	7.303	4.935	6.402	5.349	7.431	7.03
	7.55	6.377	7.618	6.018	7.789	5.715
	7.127	5.586	7.384	5.456	7.811	5.485
	7.155	4.924	6.658	5.398	7.798	5.216
	6.844	4.677	6.462	5.344	7.701	4.933
	7.368	4.499	7.541	4.93	7.624	5.141
	6.863	5.435	6.407	5.86	7.327	6.417
E	0	0	8	8
	C	T	C	T
	1.53547	2.09568	1.33858	1.94104
	2.35635	1.70717	1.65638	0.672209
			1.90689	3.24356
F	0	0	8	8
	C	T	C	T
	2.38771	3.14574	0.8953	1.01147
	0.944256	1.18798	1.05996	5.51509
				12.1845
G	0	0	8	8
	C	T	C	T
	0.175302	0.800821	1.59278	0.53557
	1.91516	0.0944126	0.539375	1.18118
	0.401031	0.472626	3.44683	0.26651
H	0	0	8	8
	C	T	C	T
	0.309413	0.439351	0.932579	0.684036
	0.669904	0.303329	1.0558	0.462989
		0.362347	1.01271	0.295997
I	0	0	8	8
	C	T	C	T
	0.396617	0.803744	0.819941	0.966827
	1.22726	0.456171	1.63892	0.574986
	0.843025	0.309042	0.487088	0.255697
J	0	0	8	8
	C	T	C	T
	0.974431	0.586275	1.5824	1.15726
	0.744202	1.51714	0.846845	0.665744
		0.976762	0.678496	1.6812

## Sheet: Fig. S8
A	0	50	100	150	200	300	500
	2.78	2.155	1.723	2.449	1.491	1.926	1.25
	2.717	1.992	1.915	2.081	2	1.77	1.42
	2.529	2.517	1.891	1.793	1.675	1.635	1.841
	2.503	1.969	2.296	1.842	1.582	1.951	2.055
	2.065	2.344	2.32	1.984	1.78	1.979	2.033
	2.528	2.287	2.33	2.022	1.856	1.939	1.593
	2.399	2.007	1.939	1.659	1.734	2.198	1.851
	2.317	1.94	1.927	1.859	1.591	1.742	1.506
	2.218	1.937	1.756	1.962	1.777	1.906	1.626
	2.124	1.9	2.054	1.931	1.809	1.745	1.746
	2.597	2.249	1.861	2.084	1.791	1.841	1.576
	2.759	2.201	1.969	1.789	1.498	2.087	2.066
	2.397	2.19	1.76	1.89	1.576	1.674	1.579
	2.316	1.97	1.806	2.2	1.839	1.933	1.415
	2.173	2.228	1.887	1.846	1.879	1.685	1.549
	2.166	2.308	2.009	1.56	1.644	2.037	1.849
	2.263	2.177	2.125	1.834	1.853	1.694	1.533
	2.399	2.111	2.182	1.886	1.964	1.677	1.992
	2.476	2.052	2.036	1.84	2.173	1.785	1.849
	2.639	2.552	1.996	2.182	2.013	1.622	2.043
B	- rings - treatment	+ rings - treatment	- rings H2O	+ rings H2O	- rings gly	+ rings gly
	2.452	3.582	3	2.249	2.968	1.998
	2.755	2.333	2.657	2.796	1.781	1.833
	2.539	2.867	2.442	1.996	1.736	1.328
	1.983	1.897	2.805	1.815	1.753	1.909
	2.06	2.226	2.655	2.382	1.608	1.702
	2.266	2.371	2.981	2.116	2.289	1.629
	1.72	1.978	2.331	2.167	2.198	2.363
	2.07	2.355	2.125	2.477	1.86	2.131
	2.7	1.884	2.387	2.331	2.003	2.026
	2.576	2.244	2.631	2.28	1.671	1.504
	2.628	2.274	2.793	2.123	1.726	1.923
	2.15	2.302	1.938	2.128	1.958	1.947
	1.963	1.867	2.706	2.173	2.202	1.942
	2.345	2.047	2.689	2.547	1.886	1.809
	2.114	2.887	2.187	2.421	2.411	1.839
	2.774	2.426	3.179	2.516	1.857	1.885
	3.964	2.364	2.065	2.736	2.162	2.001
	2.581	2.525	1.857	2.265	2.073	2.093
	2.373	2.493	2.223	2.798	2.033	1.774
	2.459	2.504	2.073	2.037	2.186	1.527
C	Measured at dawn
	0	0	4	4	8	8
	C	T	C	T	C	T
	2.249	1.998	2.429	1.795	3.269	2.21
	2.796	1.833	2.218	2.19	1.954	2.365
	1.996	1.328	2.163	2.151	1.831	2.884
	1.815	1.909	2.341	2.025	2.224	2.263
	2.382	1.702	2.494	1.425	2.231	1.965
	2.116	1.629	2.417	2.301	2.05	3.021
	2.167	2.363	2.87	1.735	1.564	2.025
	2.477	2.131	1.937	2.203	2.213	1.932
	2.331	2.026	2.438	2.045	2.35	2.484
	2.28	1.504	1.945	1.888	2.572	2.738
	2.123	1.923	2.247	2.052	2.216	2.52
	2.128	1.947	2.267	2.246	2.516	2.785
	2.173	1.942	2.593	2.249	1.906	2.129
	2.547	1.809	1.994	2.39	2.996	2.065
	2.421	1.839	2.163	1.699	2.744	2.092
	2.516	1.885	2.138	2.914	2.099	2.806
	2.736	2.001	2.717	2.208	2.243	2.193
	2.265	2.093	2.254	1.664	2.016	1.975
	2.798	1.774	2.305	2.247	2.535	1.752
	2.037	1.527	2.542	2.076	1.868	2.748
D	Measured at respective treatment time on day 7
	0	0	4	4	8	8
	C	T	C	T	C	T
	2.249	1.998	2.831	1.846	2.477	2.119
	2.796	1.833	2.514	2.071	3.741	1.999
	1.996	1.328	2.1	2.201	2.5	2.745
	1.815	1.909	2.024	2.392	2.598	2.718
	2.382	1.702	2.043	1.905	2.584	2.419
	2.116	1.629	2.541	2.493	2.525	2.229
	2.167	2.363	2.035	2.079	3.035	2.582
	2.477	2.131	2.54	2.422	2.451	2.386
	2.331	2.026	2.104	2.148	2.134	1.797
	2.28	1.504	2.483	1.941	2.001	2.072
	2.123	1.923	2.648	2.047	1.922	1.77
	2.128	1.947	2.137	1.766	1.915	1.972
	2.173	1.942	2.385	2.247	2.378	2.032
	2.547	1.809	1.828	2.252	1.269	2.028
	2.421	1.839	3.083	2.732	2.238	2.091
	2.516	1.885	2.17	1.895	2.399	2.167
	2.736	2.001	2.576	3.378	2.085	1.929
	2.265	2.093	2.37	2.035	2.282	2.891
	2.798	1.774	2.887	2.272	2.255	2.387
	2.037	1.527		2.179	2.197	2.033
E	Control	10	50	100	150	250
	2.351	2.542	2.599	2.126	1.964	2.24
	2.464	2.487	2.054	2.257	1.953	3.016
	2.588	2.572	2.215	2.538	2.225	1.877
	2.664	2.333	2.003	2.499	2.368	2.333
	2.596	3.182	1.571	2.368	2.193	2.008
	3.063	2.756	2.763	2.301	2.239	2.434
	2.449	2.779	3.009	2.202	1.932	1.866
	2.202	2.915	3.077	2.351	2.319	1.93
	2.588	2.195	2.312	1.933	1.979	2.287
	2.521	2.859	2.038	2.731	2.209	1.627
	3.791	2.326	2.885	2.484	2.097	2.06
	2.392	2.565	1.982	2.135	2.409	1.934
	2.33	2.498	2.206	2.56	2.238	1.863
	2.937	2.693	2.495	2.031	2.395	1.74
	2.987	2.73	2.524	1.962	1.71	1.965
	2.846	2.293	2.573	2.397	2.034	1.962
	1.954	2.833	2.546	2.414	1.991	2.245
	2.332	2.721	2.165	2.592	2.202	1.634
	2.382	1.778	2.343	2.231	1.992	1.511
	2.146	1.927	2.095	2.509	2.338	2.042
